# Supplementary material for: T cell receptor and B cell receptor exhibit unique signatures in tumor and adjacent non-tumor tissues of hepatocellular carcinoma
Source: Front Immunol. 2023 May 29;14:1161417. doi: 10.3389/fimmu.2023.1161417 (PMC10258310; doi:10.3389/fimmu.2023.1161417)
Supplement: Supplementary file 10 [file Table_1.xlsx]

## Sheet: table1_T VS N_richness
Difference in IR richness between tumor(T) and adjacent non-tumor tissues(N)
cloneType	tissue type	Subset	median	Minimum	Maximum	TvsN_p_value
VDJ	T	IGH_All	2035	474	4906	1.71559e-08
VDJ	N	IGH_All	3788	1074	5081
VDJ	T	IGH_IgA	1032	204	3471	1.03634e-08
VDJ	N	IGH_IgA	2493	805	3932	1.03634e-08
VDJ	T	IGH_IgG	1302	226	4197	6.21437e-09
VDJ	N	IGH_IgG	2952	703	4516	6.21437e-09
VDJ	T	IGH_IgM	1028	229	3314	1.91512e-06
VDJ	N	IGH_IgM	1998	304	3080	1.91512e-06
VDJ	T	TRA	1373	251	2029	0.802678
VDJ	N	TRA	1251	71	1964
VDJ	T	TRB	1146	277	1765	0.835764
VDJ	N	TRB	1094	90	1596	0.835764
VDJ	T	TRD	31	15	74	0.399942
VDJ	N	TRD	30	15	53	0.399942
VDJ	T	TRG	28	16	40	0.0140103
VDJ	N	TRG	30	14	39	0.0140103
CDR3 aa	T	IGH_All	5464	725	48855	1.51597e-07
CDR3 aa	N	IGH_All	21488	2120	59234	1.51597e-07
CDR3 aa	T	IGH_IgA	1805	258	18011	2.59682e-08
CDR3 aa	N	IGH_IgA	8591	1472	22656	2.59682e-08
CDR3 aa	T	IGH_IgG	2645	279	29237	2.02622e-08
CDR3 aa	N	IGH_IgG	11308	1083	38321	2.02622e-08
CDR3 aa	T	IGH_IgM	1865	320	24545	0.000302749
CDR3 aa	N	IGH_IgM	6315	414	18612	0.000302749
CDR3 aa	T	TRA	5082	405	37051	0.501524
CDR3 aa	N	TRA	4221	132	24175	0.501524
CDR3 aa	T	TRB	6818	580	54152	0.67597
CDR3 aa	N	TRB	5887	150	33106	0.67597
CDR3 aa	T	TRD	427	56	2381	0.0611344
CDR3 aa	N	TRD	522	84	2536	0.0611344
CDR3 aa	T	TRG	634	108	2289	0.0394207
CDR3 aa	N	TRG	749	66	2296	0.0394207

## Sheet: table2_T VS N_evenness
Difference in IR evenness between tumor(T) and adjacent non-tumor tissues(N)
cloneType	tissue type	Subset	median	Minimum	Maximum	TvsN_p_value
VDJ	T	IGH_All	0.6513	0.293165	0.870195	7.16109e-08
VDJ	N	IGH_All	0.797	0.448297	0.880642
VDJ	T	IGH_IgA	0.638	0.167472	0.871249	1.3346e-08
VDJ	N	IGH_IgA	0.8189	0.44387	0.894325	1.3346e-08
VDJ	T	IGH_IgG	0.6013	0.317123	0.871177	2.321e-07
VDJ	N	IGH_IgG	0.7282	0.327467	0.904962	2.321e-07
VDJ	T	IGH_IgM	0.6162	0.157195	0.842273	1.06509e-07
VDJ	N	IGH_IgM	0.7644	0.473197	0.858614	1.06509e-07
VDJ	T	TRA	0.6581	0.110351	0.89542	0.0625369
VDJ	N	TRA	0.6606	0.142482	0.881685	0.0625369
VDJ	T	TRB	0.7683	0.397932	0.850937	0.0180772
VDJ	N	TRB	0.7305	0.446936	0.841536	0.0180772
VDJ	T	TRD	0.4341	0.0387958	0.754843	0.337228
VDJ	N	TRD	0.4556	0.00487913	0.636889	0.337228
VDJ	T	TRG	0.5444	0.0545237	0.721767	0.0034359
VDJ	N	TRG	0.5883	0.267369	0.733597	0.0034359
CDR3 aa	T	IGH_All	0.6529	0.259579	0.893791	3.91102e-08
CDR3 aa	N	IGH_All	0.7856	0.464328	0.903866	3.91102e-08
CDR3 aa	T	IGH_IgA	0.6498	0.173015	0.88477	5.95387e-09
CDR3 aa	N	IGH_IgA	0.8168	0.416633	0.911283	5.95387e-09
CDR3 aa	T	IGH_IgG	0.5923	0.312763	0.886399	1.02386e-07
CDR3 aa	N	IGH_IgG	0.7432	0.368992	0.908112	1.02386e-07
CDR3 aa	T	IGH_IgM	0.5999	0.154047	0.852641	1.1524e-07
CDR3 aa	N	IGH_IgM	0.764	0.453445	0.891061	1.1524e-07
CDR3 aa	T	TRA	0.7091	0.188721	0.881653	0.416487
CDR3 aa	N	TRA	0.674	0.210283	0.875753	0.416487
CDR3 aa	T	TRB	0.7653	0.367168	0.868148	0.0634846
CDR3 aa	N	TRB	0.7335	0.410627	0.851212	0.0634846
CDR3 aa	T	TRD	0.5926	0.116412	0.814184	0.209876
CDR3 aa	N	TRD	0.603	0.178177	0.836752	0.209876
CDR3 aa	T	TRG	0.5001	0.059039	0.816426	0.000899059
CDR3 aa	N	TRG	0.5667	0.210776	0.791781	0.000899059

## Sheet: table3_MHSI value
Difference in MHSI between tumor(T) and adjacent non-tumor tissues(N)
clonotype	Subset	median	Minimum	Maximum
VDJ	TRA	0.536088	0.04497	0.99921
CDR3aa	TRA	0.265259	0.01859	0.99671
VDJ	TRB	0.480942	0.07168	0.84566
CDR3aa	TRB	0.200957	0.00016	0.86313
VDJ	TRD	0.845257	0.00877	0.99977
CDR3aa	TRD	0.375855	0.00295	0.98741
VDJ	TRG	0.74552	0.0999	0.97951
CDR3aa	TRG	0.213266	0.00011	0.81338
VDJ	IGH_All	0.149594	0.00565	0.89722
CDR3aa	IGH_All	0.0367274	0.0006	0.69266
VDJ	IGH_IgA	0.172468	0.01349	0.89581
CDR3aa	IGH_IgA	0.0312058	0.00011	0.65245
VDJ	IGH_IgG	0.133289	0.00384	0.78225
CDR3aa	IGH_IgG	0.0689868	0.00013	0.74101
VDJ	IGH_IgM	0.103958	0.00358	0.91998
CDR3aa	IGH_IgM	0.0255966	0.00018	0.6603

## Sheet: table4_TCR chain_cor
Correlations between two different TCR chains
DataType	CloneType	SampleType	Chain1	Chain2	CorrelationIndex	PValue	vs
NSDE	CDR3 aa	T	TRA	TRB	0.806745	8.46385e-16	TRA vs TRB
NSDE	VDJ	T	TRA	TRB	0.797254	3.21382e-15	TRA vs TRB
NSDE	CDR3 aa	T	TRA	TRG	0.760492	3.10218e-13	TRA vs TRG
NSDE	VDJ	T	TRA	TRG	0.689025	3.0886e-10	TRA vs TRG
NSDE	VDJ	T	TRB	TRG	0.599757	1.63071e-07	TRB vs TRG
NSDE	CDR3 aa	T	TRB	TRG	0.585297	3.78197e-07	TRB vs TRG
NSDE	VDJ	N	TRA	TRB	0.789825	8.70176e-15	TRA vs TRB
NSDE	CDR3 aa	N	TRA	TRB	0.745401	1.60933e-12	TRA vs TRB
NSDE	CDR3 aa	N	TRA	TRG	0.614286	6.70915e-08	TRA vs TRG
NSDE	CDR3 aa	N	TRB	TRG	0.589759	2.92996e-07	TRB vs TRG
NSDE	VDJ	N	TRB	TRG	0.457557	0.000143949	TRB vs TRG
NSDE	VDJ	N	TRA	TRG	0.44194	0.000256184	TRA vs TRG
NSDE	CDR3 aa	T	TRG	TRD	0.425842	0.000451143	TRG vs TRD
NSDE	VDJ	T	TRA	TRD	0.385092	0.00167707	TRA vs TRD
NSDE	VDJ	T	TRG	TRD	0.351802	0.0043625	TRG vs TRD
NSDE	CDR3 aa	T	TRA	TRD	0.286775	0.0215919	TRA vs TRD
NSDE	VDJ	T	TRB	TRD	0.197666	0.117431	TRB vs TRD
NSDE	CDR3 aa	T	TRB	TRD	0.171248	0.176055	TRB vs TRD
NSDE	VDJ	N	TRA	TRD	0.39342	0.00129953	TRA vs TRD
NSDE	VDJ	N	TRB	TRD	0.351048	0.00445293	TRB vs TRD
NSDE	VDJ	N	TRG	TRD	0.286359	0.0217909	TRG vs TRD
NSDE	CDR3 aa	N	TRB	TRD	0.270344	0.0307315	TRB vs TRD
NSDE	CDR3 aa	N	TRG	TRD	0.259464	0.0384143	TRG vs TRD
NSDE	CDR3 aa	N	TRA	TRD	0.220445	0.0800478	TRA vs TRD
Unique clonotype	CDR3 aa	T	TRA	TRB	0.993397	5.08051e-60	TRA vs TRB
Unique clonotype	VDJ	T	TRA	TRB	0.989473	9.13051e-54	TRA vs TRB
Unique clonotype	CDR3 aa	T	TRA	TRD	0.591557	2.64079e-07	TRA vs TRD
Unique clonotype	CDR3 aa	T	TRB	TRD	0.577746	5.77476e-07	TRB vs TRD
Unique clonotype	VDJ	T	TRB	TRD	0.544222	3.34719e-06	TRB vs TRD
Unique clonotype	VDJ	T	TRA	TRD	0.507603	1.85935e-05	TRA vs TRD
Unique clonotype	VDJ	N	TRA	TRB	0.984599	1.12836e-48	TRA vs TRB
Unique clonotype	CDR3 aa	N	TRA	TRB	0.978444	3.46609e-44	TRA vs TRB
Unique clonotype	CDR3 aa	N	TRG	TRD	0.625709	3.2318e-08	TRG vs TRD
Unique clonotype	VDJ	N	TRB	TRG	0.614378	6.67085e-08	TRB vs TRG
Unique clonotype	VDJ	N	TRA	TRG	0.59058	2.7944e-07	TRA vs TRG
Unique clonotype	VDJ	N	TRA	TRD	0.484713	4.93256e-05	TRA vs TRD
Unique clonotype	CDR3 aa	T	TRG	TRD	0.46677	0.000101104	TRG vs TRD
Unique clonotype	VDJ	T	TRA	TRG	0.422899	0.000498819	TRA vs TRG
Unique clonotype	VDJ	T	TRB	TRG	0.4146	0.000658966	TRB vs TRG
Unique clonotype	CDR3 aa	T	TRB	TRG	0.405903	0.000875579	TRB vs TRG
Unique clonotype	CDR3 aa	T	TRA	TRG	0.388107	0.00153033	TRA vs TRG
Unique clonotype	VDJ	T	TRG	TRD	0.377114	0.00212828	TRG vs TRD
Unique clonotype	VDJ	N	TRG	TRD	0.473596	7.73073e-05	TRG vs TRD
Unique clonotype	VDJ	N	TRB	TRD	0.462519	0.000119151	TRB vs TRD
Unique clonotype	CDR3 aa	N	TRB	TRG	0.449831	0.000192115	TRB vs TRG
Unique clonotype	CDR3 aa	N	TRA	TRG	0.410716	0.000748853	TRA vs TRG
Unique clonotype	CDR3 aa	N	TRB	TRD	0.160953	0.20389	TRB vs TRD
Unique clonotype	CDR3 aa	N	TRA	TRD	0.140698	0.267462	TRA vs TRD

## Sheet: table5_TCR_cor T VS N value
T VS N p value in TCR chain correlations
DataType	CloneType	TvsN_p_value
NSDE	VDJ	0.5625
NSDE	CDR3 aa	0.3125
Unique clonotype	VDJ	0.4375
Unique clonotype	CDR3 aa	0.84375

## Sheet: table6_TCR BCR  cor
Correlations between TCR chains and BCR isotypes
DataType	CloneType	SampleType	Isotype	TCRChain	CorrelationIndex	PValue	vs
NSDE	VDJ	T	IgM	TRD	-0.198394	0.125342	IgM vs TRD
NSDE	CDR3 aa	T	IgM	TRD	-0.0617982	0.636123	IgM vs TRD
NSDE	CDR3 aa	T	All	TRD	-0.0146532	0.910757	All vs TRD
NSDE	CDR3 aa	T	IgA	TRD	0.000912178	0.994433	IgA vs TRD
NSDE	CDR3 aa	T	IgG	TRD	0.00249187	0.984794	IgG vs TRD
NSDE	VDJ	T	IgM	TRA	0.0182782	0.888806	IgM vs TRA
NSDE	VDJ	T	IgA	TRD	0.0312203	0.811221	IgA vs TRD
NSDE	CDR3 aa	T	IgM	TRA	0.0614871	0.637826	IgM vs TRA
NSDE	CDR3 aa	N	IgG	TRD	0.104998	0.42063	IgG vs TRD
NSDE	VDJ	T	All	TRD	0.1114	0.392704	All vs TRD
NSDE	VDJ	T	IgM	TRB	0.143326	0.270483	IgM vs TRB
NSDE	CDR3 aa	N	All	TRD	0.172713	0.183171	All vs TRD
NSDE	VDJ	T	IgG	TRD	0.184165	0.155374	IgG vs TRD
NSDE	CDR3 aa	T	IgM	TRG	0.195645	0.130771	IgM vs TRG
NSDE	CDR3 aa	T	IgM	TRB	0.202966	0.116694	IgM vs TRB
NSDE	CDR3 aa	N	IgA	TRD	0.205013	0.112974	IgA vs TRD
NSDE	VDJ	N	IgM	TRG	0.208255	0.107269	IgM vs TRG
NSDE	VDJ	N	IgG	TRD	0.210688	0.103136	IgG vs TRD
NSDE	VDJ	N	IgM	TRD	0.246896	0.055081	IgM vs TRD
NSDE	VDJ	T	IgM	TRG	0.257004	0.0455587	IgM vs TRG
NSDE	CDR3 aa	N	IgM	TRD	0.260965	0.0422158	IgM vs TRD
NSDE	VDJ	N	IgG	TRB	0.282031	0.0276602	IgG vs TRB
NSDE	CDR3 aa	N	IgG	TRB	0.284743	0.0261372	IgG vs TRB
NSDE	VDJ	T	IgG	TRG	0.296429	0.0203578	IgG vs TRG
NSDE	VDJ	N	All	TRD	0.305931	0.0164953	All vs TRD
NSDE	CDR3 aa	T	IgG	TRG	0.308333	0.015625	IgG vs TRG
NSDE	VDJ	N	IgG	TRG	0.319252	0.0121466	IgG vs TRG
NSDE	CDR3 aa	T	IgA	TRG	0.3275	0.00998299	IgA vs TRG
NSDE	VDJ	N	All	TRG	0.337288	0.00785615	All vs TRG
NSDE	VDJ	N	IgA	TRG	0.354443	0.00506872	IgA vs TRG
NSDE	VDJ	T	IgA	TRA	0.360929	0.00426808	IgA vs TRA
NSDE	CDR3 aa	T	All	TRG	0.36236	0.00410728	All vs TRG
NSDE	CDR3 aa	T	IgG	TRB	0.364327	0.00389501	IgG vs TRB
NSDE	CDR3 aa	T	IgA	TRA	0.37122	0.0032257	IgA vs TRA
NSDE	VDJ	N	IgA	TRD	0.373866	0.00299723	IgA vs TRD
NSDE	VDJ	T	IgG	TRB	0.377301	0.00272213	IgG vs TRB
NSDE	VDJ	T	IgA	TRG	0.388863	0.00195379	IgA vs TRG
NSDE	CDR3 aa	T	IgG	TRA	0.392084	0.00177754	IgG vs TRA
NSDE	VDJ	T	All	TRG	0.394142	0.00167256	All vs TRG
NSDE	VDJ	T	IgG	TRA	0.395837	0.00159028	IgG vs TRA
NSDE	VDJ	N	All	TRB	0.400804	0.00136968	All vs TRB
NSDE	CDR3 aa	N	IgM	TRG	0.402928	0.00128406	IgM vs TRG
NSDE	CDR3 aa	N	All	TRB	0.404127	0.00123785	All vs TRB
NSDE	CDR3 aa	N	IgG	TRA	0.405509	0.00118651	IgG vs TRA
NSDE	VDJ	T	IgA	TRB	0.406693	0.00114402	IgA vs TRB
NSDE	CDR3 aa	N	IgG	TRG	0.408613	0.00107803	IgG vs TRG
NSDE	CDR3 aa	T	IgA	TRB	0.40867	0.00107613	IgA vs TRB
NSDE	VDJ	N	IgG	TRA	0.41444	0.000898242	IgG vs TRA
NSDE	CDR3 aa	T	All	TRA	0.45222	0.000253401	All vs TRA
NSDE	CDR3 aa	N	All	TRG	0.454521	0.000233474	All vs TRG
NSDE	CDR3 aa	T	All	TRB	0.459953	0.000191977	All vs TRB
NSDE	VDJ	N	IgM	TRB	0.464116	0.000164872	IgM vs TRB
NSDE	VDJ	T	All	TRA	0.466622	0.000150298	All vs TRA
NSDE	CDR3 aa	N	IgM	TRB	0.47421	0.000113061	IgM vs TRB
NSDE	VDJ	T	All	TRB	0.485101	7.42536e-05	All vs TRB
NSDE	VDJ	N	IgM	TRA	0.499544	4.15793e-05	IgM vs TRA
NSDE	CDR3 aa	N	IgM	TRA	0.502199	3.72672e-05	IgM vs TRA
NSDE	CDR3 aa	N	IgA	TRG	0.507833	2.94536e-05	IgA vs TRG
NSDE	CDR3 aa	N	IgA	TRB	0.524476	1.43376e-05	IgA vs TRB
NSDE	CDR3 aa	N	All	TRA	0.524509	1.43166e-05	All vs TRA
NSDE	VDJ	N	IgA	TRB	0.529257	1.15763e-05	IgA vs TRB
NSDE	VDJ	N	All	TRA	0.553281	3.75603e-06	All vs TRA
NSDE	CDR3 aa	N	IgA	TRA	0.611349	1.66446e-07	IgA vs TRA
NSDE	VDJ	N	IgA	TRA	0.648921	1.54888e-08	IgA vs TRA
Unique clonotype	VDJ	T	All	TRD	0.681826	1.45313e-09	All vs TRD
Unique clonotype	VDJ	T	IgG	TRD	0.677608	2.00156e-09	IgG vs TRD
Unique clonotype	VDJ	T	All	TRB	0.654478	1.0599e-08	All vs TRB
Unique clonotype	VDJ	T	All	TRA	0.643609	2.21005e-08	All vs TRA
Unique clonotype	VDJ	T	IgA	TRD	0.64338	2.24378e-08	IgA vs TRD
Unique clonotype	VDJ	T	IgM	TRA	0.627503	6.23306e-08	IgM vs TRA
Unique clonotype	VDJ	T	IgM	TRB	0.619317	1.03249e-07	IgM vs TRB
Unique clonotype	CDR3 aa	T	IgM	TRB	0.607384	2.10065e-07	IgM vs TRB
Unique clonotype	VDJ	T	IgG	TRB	0.607236	2.11884e-07	IgG vs TRB
Unique clonotype	VDJ	T	IgA	TRB	0.607182	2.12549e-07	IgA vs TRB
Unique clonotype	VDJ	T	IgA	TRA	0.602619	2.76706e-07	IgA vs TRA
Unique clonotype	VDJ	T	IgG	TRA	0.589768	5.69142e-07	IgG vs TRA
Unique clonotype	CDR3 aa	T	All	TRG	0.572523	1.4284e-06	All vs TRG
Unique clonotype	CDR3 aa	T	IgM	TRA	0.571955	1.47103e-06	IgM vs TRA
Unique clonotype	CDR3 aa	T	All	TRB	0.568884	1.72305e-06	All vs TRB
Unique clonotype	CDR3 aa	T	IgM	TRG	0.548542	4.72233e-06	IgM vs TRG
Unique clonotype	CDR3 aa	N	IgM	TRG	0.613196	1.49179e-07	IgM vs TRG
Unique clonotype	VDJ	N	IgM	TRG	0.546914	5.10483e-06	IgM vs TRG
Unique clonotype	CDR3 aa	N	IgM	TRD	0.542587	6.2659e-06	IgM vs TRD
Unique clonotype	CDR3 aa	N	All	TRG	0.515153	2.15589e-05	All vs TRG
Unique clonotype	VDJ	N	IgM	TRB	0.509141	2.78716e-05	IgM vs TRB
Unique clonotype	VDJ	N	IgM	TRA	0.507613	2.97283e-05	IgM vs TRA
Unique clonotype	CDR3 aa	N	All	TRD	0.506266	3.14593e-05	All vs TRD
Unique clonotype	VDJ	N	All	TRG	0.473363	0.000116753	All vs TRG
Unique clonotype	VDJ	N	All	TRB	0.473073	0.00011804	All vs TRB
Unique clonotype	VDJ	N	All	TRA	0.472182	0.000122081	All vs TRA
Unique clonotype	VDJ	N	IgM	TRD	0.455206	0.000227821	IgM vs TRD
Unique clonotype	CDR3 aa	N	IgA	TRG	0.434484	0.00046747	IgA vs TRG
Unique clonotype	CDR3 aa	N	IgG	TRD	0.41769	0.000810189	IgG vs TRD
Unique clonotype	VDJ	N	IgA	TRA	0.412758	0.00094713	IgA vs TRA
Unique clonotype	VDJ	N	IgA	TRG	0.409598	0.00104551	IgA vs TRG
Unique clonotype	VDJ	N	IgG	TRG	0.406487	0.00115131	IgG vs TRG
Unique clonotype	CDR3 aa	T	All	TRA	0.547499	4.96409e-06	All vs TRA
Unique clonotype	VDJ	T	IgM	TRD	0.496958	4.62164e-05	IgM vs TRD
Unique clonotype	CDR3 aa	T	IgG	TRG	0.484892	7.48672e-05	IgG vs TRG
Unique clonotype	VDJ	T	All	TRG	0.465907	0.000154332	All vs TRG
Unique clonotype	CDR3 aa	T	IgA	TRB	0.462411	0.000175522	IgA vs TRB
Unique clonotype	CDR3 aa	T	IgA	TRA	0.460249	0.000189925	IgA vs TRA
Unique clonotype	CDR3 aa	T	All	TRD	0.455913	0.000222121	All vs TRD
Unique clonotype	CDR3 aa	T	IgA	TRG	0.454915	0.000230213	IgA vs TRG
Unique clonotype	VDJ	T	IgM	TRG	0.4521	0.00025449	IgM vs TRG
Unique clonotype	CDR3 aa	T	IgG	TRD	0.443443	0.000344532	IgG vs TRD
Unique clonotype	CDR3 aa	T	IgA	TRD	0.443319	0.000346015	IgA vs TRD
Unique clonotype	VDJ	T	IgG	TRG	0.412691	0.000949123	IgG vs TRG
Unique clonotype	CDR3 aa	T	IgG	TRB	0.402767	0.00129039	IgG vs TRB
Unique clonotype	CDR3 aa	T	IgG	TRA	0.393545	0.00170242	IgG vs TRA
Unique clonotype	VDJ	T	IgA	TRG	0.391078	0.00183101	IgA vs TRG
Unique clonotype	CDR3 aa	T	IgM	TRD	0.297435	0.0199154	IgM vs TRD
Unique clonotype	CDR3 aa	N	IgM	TRB	0.405531	0.00118569	IgM vs TRB
Unique clonotype	VDJ	N	IgA	TRB	0.401604	0.00133684	IgA vs TRB
Unique clonotype	CDR3 aa	N	IgG	TRG	0.384469	0.00221931	IgG vs TRG
Unique clonotype	CDR3 aa	N	IgM	TRA	0.379535	0.00255556	IgM vs TRA
Unique clonotype	VDJ	N	IgG	TRB	0.355325	0.00495267	IgG vs TRB
Unique clonotype	VDJ	N	IgG	TRA	0.351323	0.00549894	IgG vs TRA
Unique clonotype	CDR3 aa	N	IgA	TRD	0.347417	0.00608251	IgA vs TRD
Unique clonotype	VDJ	N	All	TRD	0.335702	0.0081712	All vs TRD
Unique clonotype	CDR3 aa	N	IgA	TRB	0.326968	0.0101117	IgA vs TRB
Unique clonotype	CDR3 aa	N	All	TRB	0.317472	0.0126633	All vs TRB
Unique clonotype	CDR3 aa	N	IgA	TRA	0.313594	0.013855	IgA vs TRA
Unique clonotype	CDR3 aa	N	All	TRA	0.310192	0.0149784	All vs TRA
Unique clonotype	VDJ	N	IgA	TRD	0.270172	0.0352224	IgA vs TRD
Unique clonotype	VDJ	N	IgG	TRD	0.212633	0.0999211	IgG vs TRD
Unique clonotype	CDR3 aa	N	IgG	TRA	0.174418	0.17882	IgG vs TRA
Unique clonotype	CDR3 aa	N	IgG	TRB	0.166818	0.198805	IgG vs TRB

## Sheet: table7_T B_cor_T VS N
T VS N p value in TCR/BCR correlations
DataType	CloneType	TvsN_p_value
NSDE	VDJ	0.0639648
NSDE	CDR3 aa	0.00146484
Unique clonotype	VDJ	0.00683594
Unique clonotype	CDR3 aa	0.0639648

## Sheet: table8_cor_IR and others
Correlations between IR features and other features
Clone Type	Tissue Type	Value 1(subset)	Value 2	Correlation Coefficient	Sig. (2-tailed)
NSDEVDJ	t	TRA	stromalscore	0.116	0.361
NSDEVDJ	t	TRA	immunescore	0.069	0.59
NSDEVDJ	t	TRA	estimatescore	0.089	0.484
NSDEVDJ	t	TRA	purit	-0.096	0.451
NSDEVDJ	t	TRA	ploidy	-0.053	0.675
NSDEVDJ	t	TRA	TMB	-0.246	0.05
NSDEVDJ	t	TRA	TNB	-0.195	0.123
NSDEVDJ	t	TRA	B cells naive	0.141	0.266
NSDEVDJ	t	TRA	B cells memory	0.059	0.643
NSDEVDJ	t	TRA	Plasma cells	-0.049	0.698
NSDEVDJ	t	TRA	T cells CD8	-0.155	0.222
NSDEVDJ	t	TRA	T cells CD4 naive	-0.072	0.574
NSDEVDJ	t	TRA	T cells CD4 memory resting	0.205	0.105
NSDEVDJ	t	TRA	T cells CD4 memory activated	.283*	0.023
NSDEVDJ	t	TRA	T cells follicular helper	-0.24	0.056
NSDEVDJ	t	TRA	T cells regulatory (Tregs)	0.001	0.991
NSDEVDJ	t	TRA	T cells gamma delta	-0.096	0.449
NSDEVDJ	t	TRA	NK cells resting	0.108	0.395
NSDEVDJ	t	TRA	NK cells activated	-0.15	0.238
NSDEVDJ	t	TRA	Monocytes	0.147	0.245
NSDEVDJ	t	TRA	Macrophages M0	0.067	0.599
NSDEVDJ	t	TRA	Macrophages M1	-0.044	0.732
NSDEVDJ	t	TRA	Macrophages M2	-0.083	0.514
NSDEVDJ	t	TRA	Dendritic cells resting	0.242	0.054
NSDEVDJ	t	TRA	Dendritic cells activated	-0.037	0.773
NSDEVDJ	t	TRA	Mast cells resting	0.046	0.718
NSDEVDJ	t	TRA	Mast cells activated	-0.004	0.975
NSDEVDJ	t	TRA	Eosinophils	-0.17	0.18
NSDEVDJ	t	TRA	Neutrophils	-.315*	0.011
NSDEVDJ	t	TRA	CD28	-0.036	0.776
NSDEVDJ	t	TRA	OX40	-0.059	0.642
NSDEVDJ	t	TRA	GITR	0.006	0.96
NSDEVDJ	t	TRA	CD137	0.005	0.969
NSDEVDJ	t	TRA	CD27	0.068	0.594
NSDEVDJ	t	TRA	HVEM	-0.037	0.773
NSDEVDJ	t	TRA	CD40	-0.061	0.634
NSDEVDJ	t	TRA	CTLA4	0.013	0.92
NSDEVDJ	t	TRA	PD1	-0.07	0.585
NSDEVDJ	t	TRA	B7-1	0.019	0.88
NSDEVDJ	t	TRA	TIM3	-0.002	0.989
NSDEVDJ	t	TRA	BTLA	0.153	0.226
NSDEVDJ	t	TRA	VISTA	-0.132	0.298
NSDEVDJ	t	TRA	LAG3	-0.162	0.2
NSDEVDJ	t	TRA	TIGIT	0.019	0.88
NSDEVDJ	t	TRA	FOXP3	-0.129	0.31
NSDEVDJ	t	TRA	LAYN	0.219	0.081
NSDEVDJ	t	TRA	CD39	0.138	0.277
NSDEVDJ	t	TRA	CD103	.266*	0.034
NSDEVDJ	t	TRA	CD161	0.128	0.312
NSDEVDJ	t	TRA	IL17D	0.054	0.671
NSDEVDJ	t	TRA	IL17RA	0.03	0.813
NSDEVDJ	t	TRA	IL17RB	0.13	0.306
NSDEVDJ	t	TRA	IL17RC	-0.079	0.536
NSDEVDJ	t	TRA	IL17RD	0.046	0.721
NSDEVDJ	t	TRA	IL17RE	-0.03	0.811
NSDEVDJ	t	TRA	TNF	0.014	0.911
NSDEVDJ	t	TRA	IFNG	-0.002	0.991
NSDEVDJ	t	TRB	stromalscore	0.242	0.054
NSDEVDJ	t	TRB	immunescore	0.145	0.254
NSDEVDJ	t	TRB	estimatescore	0.189	0.134
NSDEVDJ	t	TRB	purit	-0.172	0.174
NSDEVDJ	t	TRB	ploidy	-0.071	0.575
NSDEVDJ	t	TRB	TMB	-.313*	0.012
NSDEVDJ	t	TRB	TNB	-.282*	0.024
NSDEVDJ	t	TRB	B cells naive	0.244	0.052
NSDEVDJ	t	TRB	B cells memory	0.099	0.437
NSDEVDJ	t	TRB	Plasma cells	-0.002	0.99
NSDEVDJ	t	TRB	T cells CD8	-0.166	0.19
NSDEVDJ	t	TRB	T cells CD4 naive	-0.038	0.769
NSDEVDJ	t	TRB	T cells CD4 memory resting	.324**	0.009
NSDEVDJ	t	TRB	T cells CD4 memory activated	0.2	0.114
NSDEVDJ	t	TRB	T cells follicular helper	-.406**	0.001
NSDEVDJ	t	TRB	T cells regulatory (Tregs)	-0.081	0.525
NSDEVDJ	t	TRB	T cells gamma delta	-0.195	0.123
NSDEVDJ	t	TRB	NK cells resting	0.114	0.369
NSDEVDJ	t	TRB	NK cells activated	-0.129	0.31
NSDEVDJ	t	TRB	Monocytes	0.236	0.06
NSDEVDJ	t	TRB	Macrophages M0	0.095	0.456
NSDEVDJ	t	TRB	Macrophages M1	-0.049	0.7
NSDEVDJ	t	TRB	Macrophages M2	-0.101	0.425
NSDEVDJ	t	TRB	Dendritic cells resting	.274*	0.028
NSDEVDJ	t	TRB	Dendritic cells activated	-0.066	0.605
NSDEVDJ	t	TRB	Mast cells resting	-0.087	0.495
NSDEVDJ	t	TRB	Mast cells activated	0.015	0.904
NSDEVDJ	t	TRB	Eosinophils	-0.106	0.403
NSDEVDJ	t	TRB	Neutrophils	-.355**	0.004
NSDEVDJ	t	TRB	CD28	0.066	0.605
NSDEVDJ	t	TRB	OX40	-0.001	0.991
NSDEVDJ	t	TRB	GITR	0.02	0.874
NSDEVDJ	t	TRB	CD137	-0.004	0.975
NSDEVDJ	t	TRB	CD27	0.076	0.551
NSDEVDJ	t	TRB	HVEM	-0.027	0.833
NSDEVDJ	t	TRB	CD40	-0.062	0.627
NSDEVDJ	t	TRB	CTLA4	0.008	0.947
NSDEVDJ	t	TRB	PD1	-0.055	0.667
NSDEVDJ	t	TRB	B7-1	0.119	0.347
NSDEVDJ	t	TRB	TIM3	0.074	0.563
NSDEVDJ	t	TRB	BTLA	0.239	0.057
NSDEVDJ	t	TRB	VISTA	0.053	0.68
NSDEVDJ	t	TRB	LAG3	-0.124	0.33
NSDEVDJ	t	TRB	TIGIT	0.062	0.629
NSDEVDJ	t	TRB	FOXP3	-0.056	0.66
NSDEVDJ	t	TRB	LAYN	.330**	0.008
NSDEVDJ	t	TRB	CD39	.291*	0.02
NSDEVDJ	t	TRB	CD103	.367**	0.003
NSDEVDJ	t	TRB	CD161	.329**	0.008
NSDEVDJ	t	TRB	IL17D	0.029	0.82
NSDEVDJ	t	TRB	IL17RA	0.141	0.267
NSDEVDJ	t	TRB	IL17RB	0.05	0.692
NSDEVDJ	t	TRB	IL17RC	-0.128	0.314
NSDEVDJ	t	TRB	IL17RD	0.13	0.304
NSDEVDJ	t	TRB	IL17RE	0.027	0.835
NSDEVDJ	t	TRB	TNF	0.131	0.303
NSDEVDJ	t	TRB	IFNG	-0.048	0.704
NSDEVDJ	t	TRD	stromalscore	-0.064	0.614
NSDEVDJ	t	TRD	immunescore	-0.124	0.327
NSDEVDJ	t	TRD	estimatescore	-0.086	0.5
NSDEVDJ	t	TRD	purit	0.133	0.295
NSDEVDJ	t	TRD	ploidy	0.085	0.502
NSDEVDJ	t	TRD	TMB	-0.066	0.602
NSDEVDJ	t	TRD	TNB	0.043	0.735
NSDEVDJ	t	TRD	B cells naive	0.046	0.717
NSDEVDJ	t	TRD	B cells memory	0.019	0.883
NSDEVDJ	t	TRD	Plasma cells	0.019	0.879
NSDEVDJ	t	TRD	T cells CD8	-0.192	0.128
NSDEVDJ	t	TRD	T cells CD4 naive	-0.119	0.348
NSDEVDJ	t	TRD	T cells CD4 memory resting	-0.017	0.893
NSDEVDJ	t	TRD	T cells CD4 memory activated	0.041	0.745
NSDEVDJ	t	TRD	T cells follicular helper	-0.044	0.728
NSDEVDJ	t	TRD	T cells regulatory (Tregs)	-0.03	0.814
NSDEVDJ	t	TRD	T cells gamma delta	0.047	0.71
NSDEVDJ	t	TRD	NK cells resting	0.183	0.147
NSDEVDJ	t	TRD	NK cells activated	-0.232	0.065
NSDEVDJ	t	TRD	Monocytes	0.103	0.416
NSDEVDJ	t	TRD	Macrophages M0	-0.013	0.921
NSDEVDJ	t	TRD	Macrophages M1	-0.084	0.51
NSDEVDJ	t	TRD	Macrophages M2	0.08	0.531
NSDEVDJ	t	TRD	Dendritic cells resting	-0.1	0.431
NSDEVDJ	t	TRD	Dendritic cells activated	0.082	0.52
NSDEVDJ	t	TRD	Mast cells resting	0.078	0.539
NSDEVDJ	t	TRD	Mast cells activated	-0.133	0.294
NSDEVDJ	t	TRD	Eosinophils	-.352**	0.004
NSDEVDJ	t	TRD	Neutrophils	-0.095	0.453
NSDEVDJ	t	TRD	CD28	-0.185	0.144
NSDEVDJ	t	TRD	OX40	-0.197	0.118
NSDEVDJ	t	TRD	GITR	-.278*	0.026
NSDEVDJ	t	TRD	CD137	-0.205	0.105
NSDEVDJ	t	TRD	CD27	-0.117	0.356
NSDEVDJ	t	TRD	HVEM	-0.2	0.112
NSDEVDJ	t	TRD	CD40	-0.085	0.504
NSDEVDJ	t	TRD	CTLA4	-0.164	0.195
NSDEVDJ	t	TRD	PD1	-0.094	0.458
NSDEVDJ	t	TRD	B7-1	-0.129	0.311
NSDEVDJ	t	TRD	TIM3	-.253*	0.044
NSDEVDJ	t	TRD	BTLA	-0.163	0.198
NSDEVDJ	t	TRD	VISTA	-.284*	0.023
NSDEVDJ	t	TRD	LAG3	-0.18	0.155
NSDEVDJ	t	TRD	TIGIT	-0.129	0.311
NSDEVDJ	t	TRD	FOXP3	0.035	0.785
NSDEVDJ	t	TRD	LAYN	-0.102	0.421
NSDEVDJ	t	TRD	CD39	-0.168	0.185
NSDEVDJ	t	TRD	CD103	-0.139	0.272
NSDEVDJ	t	TRD	CD161	-0.135	0.288
NSDEVDJ	t	TRD	IL17D	-0.156	0.22
NSDEVDJ	t	TRD	IL17RA	-0.194	0.125
NSDEVDJ	t	TRD	IL17RB	0.002	0.99
NSDEVDJ	t	TRD	IL17RC	-0.186	0.141
NSDEVDJ	t	TRD	IL17RD	-.282*	0.024
NSDEVDJ	t	TRD	IL17RE	-0.082	0.52
NSDEVDJ	t	TRD	TNF	-0.224	0.076
NSDEVDJ	t	TRD	IFNG	-0.232	0.065
NSDEVDJ	t	TRG	stromalscore	0.192	0.128
NSDEVDJ	t	TRG	immunescore	0.191	0.13
NSDEVDJ	t	TRG	estimatescore	0.191	0.13
NSDEVDJ	t	TRG	purit	-.270*	0.031
NSDEVDJ	t	TRG	ploidy	-0.167	0.188
NSDEVDJ	t	TRG	TMB	-.292*	0.019
NSDEVDJ	t	TRG	TNB	-.266*	0.034
NSDEVDJ	t	TRG	B cells naive	0.189	0.134
NSDEVDJ	t	TRG	B cells memory	0.005	0.972
NSDEVDJ	t	TRG	Plasma cells	-0.073	0.566
NSDEVDJ	t	TRG	T cells CD8	-0.143	0.26
NSDEVDJ	t	TRG	T cells CD4 naive	-0.16	0.206
NSDEVDJ	t	TRG	T cells CD4 memory resting	0.19	0.133
NSDEVDJ	t	TRG	T cells CD4 memory activated	.280*	0.025
NSDEVDJ	t	TRG	T cells follicular helper	-0.217	0.085
NSDEVDJ	t	TRG	T cells regulatory (Tregs)	0.05	0.694
NSDEVDJ	t	TRG	T cells gamma delta	-0.168	0.185
NSDEVDJ	t	TRG	NK cells resting	0.166	0.19
NSDEVDJ	t	TRG	NK cells activated	-0.244	0.052
NSDEVDJ	t	TRG	Monocytes	0.237	0.059
NSDEVDJ	t	TRG	Macrophages M0	0.049	0.699
NSDEVDJ	t	TRG	Macrophages M1	-0.042	0.739
NSDEVDJ	t	TRG	Macrophages M2	-0.097	0.445
NSDEVDJ	t	TRG	Dendritic cells resting	0.126	0.321
NSDEVDJ	t	TRG	Dendritic cells activated	0.014	0.912
NSDEVDJ	t	TRG	Mast cells resting	-0.096	0.45
NSDEVDJ	t	TRG	Mast cells activated	0.044	0.729
NSDEVDJ	t	TRG	Eosinophils	-0.187	0.139
NSDEVDJ	t	TRG	Neutrophils	-0.189	0.134
NSDEVDJ	t	TRG	CD28	0.072	0.574
NSDEVDJ	t	TRG	OX40	-0.075	0.558
NSDEVDJ	t	TRG	GITR	-0.032	0.804
NSDEVDJ	t	TRG	CD137	0.026	0.839
NSDEVDJ	t	TRG	CD27	0.086	0.497
NSDEVDJ	t	TRG	HVEM	0.029	0.817
NSDEVDJ	t	TRG	CD40	0.041	0.747
NSDEVDJ	t	TRG	CTLA4	0.01	0.935
NSDEVDJ	t	TRG	PD1	0.054	0.672
NSDEVDJ	t	TRG	B7-1	0.103	0.419
NSDEVDJ	t	TRG	TIM3	0.057	0.655
NSDEVDJ	t	TRG	BTLA	0.13	0.305
NSDEVDJ	t	TRG	VISTA	0.043	0.734
NSDEVDJ	t	TRG	LAG3	-0.044	0.732
NSDEVDJ	t	TRG	TIGIT	0.084	0.512
NSDEVDJ	t	TRG	FOXP3	-0.043	0.734
NSDEVDJ	t	TRG	LAYN	0.208	0.099
NSDEVDJ	t	TRG	CD39	0.106	0.403
NSDEVDJ	t	TRG	CD103	0.107	0.398
NSDEVDJ	t	TRG	CD161	0.132	0.298
NSDEVDJ	t	TRG	IL17D	-0.058	0.649
NSDEVDJ	t	TRG	IL17RA	0.017	0.897
NSDEVDJ	t	TRG	IL17RB	-0.035	0.785
NSDEVDJ	t	TRG	IL17RC	-.312*	0.012
NSDEVDJ	t	TRG	IL17RD	-0.12	0.346
NSDEVDJ	t	TRG	IL17RE	-.326**	0.008
NSDEVDJ	t	TRG	TNF	0.126	0.323
NSDEVDJ	t	TRG	IFNG	-0.013	0.919
NSDEVDJ	t	IGH	stromalscore	.371**	0.003
NSDEVDJ	t	IGH	immunescore	0.168	0.197
NSDEVDJ	t	IGH	estimatescore	.277*	0.031
NSDEVDJ	t	IGH	purit	-.290*	0.024
NSDEVDJ	t	IGH	ploidy	-0.123	0.343
NSDEVDJ	t	IGH	TMB	-0.134	0.301
NSDEVDJ	t	IGH	TNB	-0.142	0.275
NSDEVDJ	t	IGH	B cells naive	0.171	0.188
NSDEVDJ	t	IGH	B cells memory	-0.045	0.729
NSDEVDJ	t	IGH	Plasma cells	-0.126	0.334
NSDEVDJ	t	IGH	T cells CD8	0.05	0.701
NSDEVDJ	t	IGH	T cells CD4 naive	-0.154	0.236
NSDEVDJ	t	IGH	T cells CD4 memory resting	0.208	0.108
NSDEVDJ	t	IGH	T cells CD4 memory activated	0.041	0.756
NSDEVDJ	t	IGH	T cells follicular helper	-.342**	0.007
NSDEVDJ	t	IGH	T cells regulatory (Tregs)	-0.056	0.667
NSDEVDJ	t	IGH	T cells gamma delta	-.277*	0.031
NSDEVDJ	t	IGH	NK cells resting	0.047	0.717
NSDEVDJ	t	IGH	NK cells activated	-0.03	0.819
NSDEVDJ	t	IGH	Monocytes	.426**	0.001
NSDEVDJ	t	IGH	Macrophages M0	-0.163	0.209
NSDEVDJ	t	IGH	Macrophages M1	0.119	0.362
NSDEVDJ	t	IGH	Macrophages M2	0.075	0.564
NSDEVDJ	t	IGH	Dendritic cells resting	-0.079	0.547
NSDEVDJ	t	IGH	Dendritic cells activated	-0.062	0.634
NSDEVDJ	t	IGH	Mast cells resting	0.022	0.869
NSDEVDJ	t	IGH	Mast cells activated	-0.081	0.536
NSDEVDJ	t	IGH	Eosinophils	-0.12	0.358
NSDEVDJ	t	IGH	Neutrophils	-0.127	0.328
NSDEVDJ	t	IGH	CD28	0.003	0.98
NSDEVDJ	t	IGH	OX40	-0.197	0.127
NSDEVDJ	t	IGH	GITR	-0.168	0.195
NSDEVDJ	t	IGH	CD137	-0.131	0.313
NSDEVDJ	t	IGH	CD27	-0.044	0.736
NSDEVDJ	t	IGH	HVEM	-0.152	0.242
NSDEVDJ	t	IGH	CD40	-0.025	0.846
NSDEVDJ	t	IGH	CTLA4	-0.225	0.081
NSDEVDJ	t	IGH	PD1	-0.155	0.233
NSDEVDJ	t	IGH	B7-1	0.034	0.796
NSDEVDJ	t	IGH	TIM3	-0.052	0.688
NSDEVDJ	t	IGH	BTLA	0.035	0.79
NSDEVDJ	t	IGH	VISTA	-0.037	0.777
NSDEVDJ	t	IGH	LAG3	-0.067	0.609
NSDEVDJ	t	IGH	TIGIT	-0.071	0.585
NSDEVDJ	t	IGH	FOXP3	0.039	0.764
NSDEVDJ	t	IGH	LAYN	0.087	0.505
NSDEVDJ	t	IGH	CD39	0.156	0.229
NSDEVDJ	t	IGH	CD103	-0.099	0.45
NSDEVDJ	t	IGH	CD161	0.213	0.099
NSDEVDJ	t	IGH	IL17D	-0.13	0.318
NSDEVDJ	t	IGH	IL17RA	-0.036	0.781
NSDEVDJ	t	IGH	IL17RB	-0.144	0.268
NSDEVDJ	t	IGH	IL17RC	-0.072	0.582
NSDEVDJ	t	IGH	IL17RD	-0.026	0.841
NSDEVDJ	t	IGH	IL17RE	-0.067	0.609
NSDEVDJ	t	IGH	TNF	0.074	0.571
NSDEVDJ	t	IGH	IFNG	-0.031	0.815
NSDEVDJ	t	IGA	stromalscore	.399**	0.001
NSDEVDJ	t	IGA	immunescore	.295*	0.021
NSDEVDJ	t	IGA	estimatescore	.362**	0.004
NSDEVDJ	t	IGA	purit	-.265*	0.039
NSDEVDJ	t	IGA	ploidy	-0.091	0.484
NSDEVDJ	t	IGA	TMB	-0.098	0.452
NSDEVDJ	t	IGA	TNB	-0.068	0.601
NSDEVDJ	t	IGA	B cells naive	0.132	0.309
NSDEVDJ	t	IGA	B cells memory	-0.019	0.883
NSDEVDJ	t	IGA	Plasma cells	0.16	0.218
NSDEVDJ	t	IGA	T cells CD8	0.101	0.438
NSDEVDJ	t	IGA	T cells CD4 naive	-0.169	0.194
NSDEVDJ	t	IGA	T cells CD4 memory resting	0.038	0.772
NSDEVDJ	t	IGA	T cells CD4 memory activated	0.137	0.292
NSDEVDJ	t	IGA	T cells follicular helper	-0.178	0.169
NSDEVDJ	t	IGA	T cells regulatory (Tregs)	-0.031	0.814
NSDEVDJ	t	IGA	T cells gamma delta	-.344**	0.007
NSDEVDJ	t	IGA	NK cells resting	0.114	0.38
NSDEVDJ	t	IGA	NK cells activated	-0.118	0.366
NSDEVDJ	t	IGA	Monocytes	.274*	0.032
NSDEVDJ	t	IGA	Macrophages M0	-0.041	0.751
NSDEVDJ	t	IGA	Macrophages M1	0.218	0.092
NSDEVDJ	t	IGA	Macrophages M2	-0.045	0.732
NSDEVDJ	t	IGA	Dendritic cells resting	0.041	0.753
NSDEVDJ	t	IGA	Dendritic cells activated	-0.034	0.798
NSDEVDJ	t	IGA	Mast cells resting	-0.091	0.483
NSDEVDJ	t	IGA	Mast cells activated	0.021	0.873
NSDEVDJ	t	IGA	Eosinophils	-0.095	0.465
NSDEVDJ	t	IGA	Neutrophils	-0.014	0.912
NSDEVDJ	t	IGA	CD28	-0.145	0.264
NSDEVDJ	t	IGA	OX40	-0.08	0.538
NSDEVDJ	t	IGA	GITR	-0.018	0.892
NSDEVDJ	t	IGA	CD137	0.039	0.763
NSDEVDJ	t	IGA	CD27	0.118	0.365
NSDEVDJ	t	IGA	HVEM	-0.063	0.632
NSDEVDJ	t	IGA	CD40	-0.002	0.985
NSDEVDJ	t	IGA	CTLA4	-0.037	0.78
NSDEVDJ	t	IGA	PD1	0.009	0.945
NSDEVDJ	t	IGA	B7-1	0.188	0.147
NSDEVDJ	t	IGA	TIM3	0.078	0.55
NSDEVDJ	t	IGA	BTLA	0.153	0.238
NSDEVDJ	t	IGA	VISTA	-0.02	0.88
NSDEVDJ	t	IGA	LAG3	0.104	0.425
NSDEVDJ	t	IGA	TIGIT	0.104	0.424
NSDEVDJ	t	IGA	FOXP3	0.224	0.083
NSDEVDJ	t	IGA	LAYN	0.235	0.069
NSDEVDJ	t	IGA	CD39	0.242	0.06
NSDEVDJ	t	IGA	CD103	-0.046	0.723
NSDEVDJ	t	IGA	CD161	0.07	0.592
NSDEVDJ	t	IGA	IL17D	-0.223	0.083
NSDEVDJ	t	IGA	IL17RA	0.093	0.477
NSDEVDJ	t	IGA	IL17RB	-.285*	0.026
NSDEVDJ	t	IGA	IL17RC	0.03	0.816
NSDEVDJ	t	IGA	IL17RD	0.051	0.699
NSDEVDJ	t	IGA	IL17RE	-0.096	0.46
NSDEVDJ	t	IGA	TNF	0.151	0.246
NSDEVDJ	t	IGA	IFNG	0.08	0.541
NSDEVDJ	t	IGG	stromalscore	.395**	0.002
NSDEVDJ	t	IGG	immunescore	0.207	0.11
NSDEVDJ	t	IGG	estimatescore	.324*	0.011
NSDEVDJ	t	IGG	purit	-0.241	0.062
NSDEVDJ	t	IGG	ploidy	-0.061	0.64
NSDEVDJ	t	IGG	TMB	-0.11	0.397
NSDEVDJ	t	IGG	TNB	-0.062	0.634
NSDEVDJ	t	IGG	B cells naive	0.21	0.104
NSDEVDJ	t	IGG	B cells memory	-0.117	0.371
NSDEVDJ	t	IGG	Plasma cells	0.064	0.624
NSDEVDJ	t	IGG	T cells CD8	0.109	0.404
NSDEVDJ	t	IGG	T cells CD4 naive	-0.154	0.236
NSDEVDJ	t	IGG	T cells CD4 memory resting	0.015	0.91
NSDEVDJ	t	IGG	T cells CD4 memory activated	0.161	0.216
NSDEVDJ	t	IGG	T cells follicular helper	-.264*	0.04
NSDEVDJ	t	IGG	T cells regulatory (Tregs)	-0.087	0.504
NSDEVDJ	t	IGG	T cells gamma delta	-0.17	0.19
NSDEVDJ	t	IGG	NK cells resting	-0.002	0.985
NSDEVDJ	t	IGG	NK cells activated	-0.015	0.911
NSDEVDJ	t	IGG	Monocytes	0.245	0.057
NSDEVDJ	t	IGG	Macrophages M0	-0.046	0.724
NSDEVDJ	t	IGG	Macrophages M1	0.228	0.078
NSDEVDJ	t	IGG	Macrophages M2	0.073	0.579
NSDEVDJ	t	IGG	Dendritic cells resting	-0.116	0.372
NSDEVDJ	t	IGG	Dendritic cells activated	-0.143	0.272
NSDEVDJ	t	IGG	Mast cells resting	-0.009	0.946
NSDEVDJ	t	IGG	Mast cells activated	-0.063	0.631
NSDEVDJ	t	IGG	Eosinophils	-0.17	0.19
NSDEVDJ	t	IGG	Neutrophils	-0.141	0.278
NSDEVDJ	t	IGG	CD28	0.036	0.782
NSDEVDJ	t	IGG	OX40	-0.137	0.292
NSDEVDJ	t	IGG	GITR	-0.111	0.395
NSDEVDJ	t	IGG	CD137	-0.051	0.694
NSDEVDJ	t	IGG	CD27	0.08	0.542
NSDEVDJ	t	IGG	HVEM	-0.12	0.355
NSDEVDJ	t	IGG	CD40	0.018	0.893
NSDEVDJ	t	IGG	CTLA4	-0.086	0.509
NSDEVDJ	t	IGG	PD1	-0.102	0.434
NSDEVDJ	t	IGG	B7-1	0.094	0.47
NSDEVDJ	t	IGG	TIM3	-0.001	0.991
NSDEVDJ	t	IGG	BTLA	0.125	0.338
NSDEVDJ	t	IGG	VISTA	-0.004	0.976
NSDEVDJ	t	IGG	LAG3	0.012	0.925
NSDEVDJ	t	IGG	TIGIT	0.004	0.978
NSDEVDJ	t	IGG	FOXP3	0.11	0.397
NSDEVDJ	t	IGG	LAYN	0.207	0.11
NSDEVDJ	t	IGG	CD39	0.223	0.084
NSDEVDJ	t	IGG	CD103	-0.059	0.651
NSDEVDJ	t	IGG	CD161	0.23	0.075
NSDEVDJ	t	IGG	IL17D	-0.076	0.561
NSDEVDJ	t	IGG	IL17RA	0.009	0.945
NSDEVDJ	t	IGG	IL17RB	-0.203	0.117
NSDEVDJ	t	IGG	IL17RC	-0.031	0.812
NSDEVDJ	t	IGG	IL17RD	-0.006	0.966
NSDEVDJ	t	IGG	IL17RE	-0.018	0.893
NSDEVDJ	t	IGG	TNF	0.064	0.626
NSDEVDJ	t	IGG	IFNG	0.1	0.442
NSDEVDJ	t	IGM	stromalscore	0.229	0.077
NSDEVDJ	t	IGM	immunescore	0.194	0.135
NSDEVDJ	t	IGM	estimatescore	0.205	0.112
NSDEVDJ	t	IGM	purit	-.289*	0.024
NSDEVDJ	t	IGM	ploidy	-0.181	0.162
NSDEVDJ	t	IGM	TMB	-0.097	0.458
NSDEVDJ	t	IGM	TNB	-0.185	0.155
NSDEVDJ	t	IGM	B cells naive	0.122	0.349
NSDEVDJ	t	IGM	B cells memory	0.016	0.902
NSDEVDJ	t	IGM	Plasma cells	-0.021	0.873
NSDEVDJ	t	IGM	T cells CD8	0.211	0.103
NSDEVDJ	t	IGM	T cells CD4 naive	-0.169	0.194
NSDEVDJ	t	IGM	T cells CD4 memory resting	.284*	0.027
NSDEVDJ	t	IGM	T cells CD4 memory activated	-0.141	0.278
NSDEVDJ	t	IGM	T cells follicular helper	-.273*	0.033
NSDEVDJ	t	IGM	T cells regulatory (Tregs)	0.025	0.847
NSDEVDJ	t	IGM	T cells gamma delta	-.327*	0.01
NSDEVDJ	t	IGM	NK cells resting	-0.005	0.969
NSDEVDJ	t	IGM	NK cells activated	0.045	0.731
NSDEVDJ	t	IGM	Monocytes	0.206	0.112
NSDEVDJ	t	IGM	Macrophages M0	-0.22	0.088
NSDEVDJ	t	IGM	Macrophages M1	0.13	0.319
NSDEVDJ	t	IGM	Macrophages M2	-0.12	0.357
NSDEVDJ	t	IGM	Dendritic cells resting	-0.085	0.516
NSDEVDJ	t	IGM	Dendritic cells activated	-0.067	0.608
NSDEVDJ	t	IGM	Mast cells resting	-0.107	0.414
NSDEVDJ	t	IGM	Mast cells activated	0.046	0.723
NSDEVDJ	t	IGM	Eosinophils	0.029	0.824
NSDEVDJ	t	IGM	Neutrophils	0.018	0.893
NSDEVDJ	t	IGM	CD28	0.032	0.804
NSDEVDJ	t	IGM	OX40	-0.077	0.556
NSDEVDJ	t	IGM	GITR	-0.053	0.683
NSDEVDJ	t	IGM	CD137	-0.044	0.734
NSDEVDJ	t	IGM	CD27	0.08	0.541
NSDEVDJ	t	IGM	HVEM	-0.034	0.794
NSDEVDJ	t	IGM	CD40	-0.06	0.645
NSDEVDJ	t	IGM	CTLA4	-0.123	0.346
NSDEVDJ	t	IGM	PD1	0.047	0.721
NSDEVDJ	t	IGM	B7-1	-0.001	0.993
NSDEVDJ	t	IGM	TIM3	0.048	0.713
NSDEVDJ	t	IGM	BTLA	0.065	0.621
NSDEVDJ	t	IGM	VISTA	-0.021	0.871
NSDEVDJ	t	IGM	LAG3	0.098	0.453
NSDEVDJ	t	IGM	TIGIT	0	1
NSDEVDJ	t	IGM	FOXP3	-0.072	0.582
NSDEVDJ	t	IGM	LAYN	0.086	0.512
NSDEVDJ	t	IGM	CD39	0.103	0.431
NSDEVDJ	t	IGM	CD103	-0.009	0.948
NSDEVDJ	t	IGM	CD161	0.193	0.136
NSDEVDJ	t	IGM	IL17D	0.04	0.761
NSDEVDJ	t	IGM	IL17RA	0.151	0.244
NSDEVDJ	t	IGM	IL17RB	-0.189	0.146
NSDEVDJ	t	IGM	IL17RC	0.091	0.487
NSDEVDJ	t	IGM	IL17RD	0.109	0.404
NSDEVDJ	t	IGM	IL17RE	-0.099	0.446
NSDEVDJ	t	IGM	TNF	.264*	0.04
NSDEVDJ	t	IGM	IFNG	0.095	0.466
NSDECDR3aa	t	TRA	stromalscore	0.172	0.174
NSDECDR3aa	t	TRA	immunescore	0.102	0.424
NSDECDR3aa	t	TRA	estimatescore	0.139	0.274
NSDECDR3aa	t	TRA	purit	-0.147	0.246
NSDECDR3aa	t	TRA	ploidy	-0.08	0.53
NSDECDR3aa	t	TRA	TMB	-.264*	0.035
NSDECDR3aa	t	TRA	TNB	-0.22	0.08
NSDECDR3aa	t	TRA	B cells naive	0.204	0.106
NSDECDR3aa	t	TRA	B cells memory	0.074	0.562
NSDECDR3aa	t	TRA	Plasma cells	-0.038	0.763
NSDECDR3aa	t	TRA	T cells CD8	-0.177	0.163
NSDECDR3aa	t	TRA	T cells CD4 naive	-0.038	0.769
NSDECDR3aa	t	TRA	T cells CD4 memory resting	.275*	0.028
NSDECDR3aa	t	TRA	T cells CD4 memory activated	.258*	0.039
NSDECDR3aa	t	TRA	T cells follicular helper	-.321**	0.01
NSDECDR3aa	t	TRA	T cells regulatory (Tregs)	-0.07	0.583
NSDECDR3aa	t	TRA	T cells gamma delta	-0.096	0.449
NSDECDR3aa	t	TRA	NK cells resting	0.105	0.411
NSDECDR3aa	t	TRA	NK cells activated	-0.146	0.249
NSDECDR3aa	t	TRA	Monocytes	0.137	0.28
NSDECDR3aa	t	TRA	Macrophages M0	0.055	0.668
NSDECDR3aa	t	TRA	Macrophages M1	-0.065	0.607
NSDECDR3aa	t	TRA	Macrophages M2	-0.079	0.533
NSDECDR3aa	t	TRA	Dendritic cells resting	.257*	0.04
NSDECDR3aa	t	TRA	Dendritic cells activated	-0.026	0.836
NSDECDR3aa	t	TRA	Mast cells resting	0.015	0.906
NSDECDR3aa	t	TRA	Mast cells activated	-0.055	0.668
NSDECDR3aa	t	TRA	Eosinophils	-0.162	0.2
NSDECDR3aa	t	TRA	Neutrophils	-.352**	0.004
NSDECDR3aa	t	TRA	CD28	0.003	0.981
NSDECDR3aa	t	TRA	OX40	-0.037	0.774
NSDECDR3aa	t	TRA	GITR	0.017	0.897
NSDECDR3aa	t	TRA	CD137	-0.014	0.914
NSDECDR3aa	t	TRA	CD27	0.087	0.492
NSDECDR3aa	t	TRA	HVEM	-0.088	0.489
NSDECDR3aa	t	TRA	CD40	-0.11	0.385
NSDECDR3aa	t	TRA	CTLA4	0.022	0.863
NSDECDR3aa	t	TRA	PD1	-0.063	0.619
NSDECDR3aa	t	TRA	B7-1	0.029	0.821
NSDECDR3aa	t	TRA	TIM3	0.007	0.955
NSDECDR3aa	t	TRA	BTLA	0.199	0.116
NSDECDR3aa	t	TRA	VISTA	-0.107	0.398
NSDECDR3aa	t	TRA	LAG3	-0.153	0.227
NSDECDR3aa	t	TRA	TIGIT	0.03	0.814
NSDECDR3aa	t	TRA	FOXP3	-0.123	0.333
NSDECDR3aa	t	TRA	LAYN	.250*	0.047
NSDECDR3aa	t	TRA	CD39	0.18	0.154
NSDECDR3aa	t	TRA	CD103	.299*	0.016
NSDECDR3aa	t	TRA	CD161	0.202	0.109
NSDECDR3aa	t	TRA	IL17D	0.042	0.743
NSDECDR3aa	t	TRA	IL17RA	0.038	0.763
NSDECDR3aa	t	TRA	IL17RB	0.127	0.318
NSDECDR3aa	t	TRA	IL17RC	-0.107	0.401
NSDECDR3aa	t	TRA	IL17RD	0.049	0.698
NSDECDR3aa	t	TRA	IL17RE	0	0.999
NSDECDR3aa	t	TRA	TNF	0.034	0.791
NSDECDR3aa	t	TRA	IFNG	-0.013	0.917
NSDECDR3aa	t	TRB	stromalscore	.284*	0.023
NSDECDR3aa	t	TRB	immunescore	0.187	0.14
NSDECDR3aa	t	TRB	estimatescore	0.243	0.053
NSDECDR3aa	t	TRB	purit	-0.231	0.067
NSDECDR3aa	t	TRB	ploidy	-0.109	0.389
NSDECDR3aa	t	TRB	TMB	-.288*	0.021
NSDECDR3aa	t	TRB	TNB	-0.233	0.064
NSDECDR3aa	t	TRB	B cells naive	.275*	0.028
NSDECDR3aa	t	TRB	B cells memory	0.113	0.373
NSDECDR3aa	t	TRB	Plasma cells	0.026	0.838
NSDECDR3aa	t	TRB	T cells CD8	-0.186	0.142
NSDECDR3aa	t	TRB	T cells CD4 naive	0.031	0.81
NSDECDR3aa	t	TRB	T cells CD4 memory resting	.423**	0
NSDECDR3aa	t	TRB	T cells CD4 memory activated	0.161	0.203
NSDECDR3aa	t	TRB	T cells follicular helper	-.490**	0
NSDECDR3aa	t	TRB	T cells regulatory (Tregs)	-0.113	0.373
NSDECDR3aa	t	TRB	T cells gamma delta	-0.206	0.102
NSDECDR3aa	t	TRB	NK cells resting	0.057	0.652
NSDECDR3aa	t	TRB	NK cells activated	-0.11	0.389
NSDECDR3aa	t	TRB	Monocytes	0.133	0.296
NSDECDR3aa	t	TRB	Macrophages M0	0.108	0.395
NSDECDR3aa	t	TRB	Macrophages M1	-0.054	0.67
NSDECDR3aa	t	TRB	Macrophages M2	-0.09	0.48
NSDECDR3aa	t	TRB	Dendritic cells resting	.256*	0.041
NSDECDR3aa	t	TRB	Dendritic cells activated	-0.021	0.869
NSDECDR3aa	t	TRB	Mast cells resting	-0.124	0.329
NSDECDR3aa	t	TRB	Mast cells activated	0	1
NSDECDR3aa	t	TRB	Eosinophils	-0.067	0.598
NSDECDR3aa	t	TRB	Neutrophils	-.369**	0.003
NSDECDR3aa	t	TRB	CD28	0.153	0.226
NSDECDR3aa	t	TRB	OX40	0.086	0.5
NSDECDR3aa	t	TRB	GITR	0.055	0.663
NSDECDR3aa	t	TRB	CD137	-0.001	0.991
NSDECDR3aa	t	TRB	CD27	0.14	0.269
NSDECDR3aa	t	TRB	HVEM	-0.026	0.836
NSDECDR3aa	t	TRB	CD40	-0.123	0.333
NSDECDR3aa	t	TRB	CTLA4	0.074	0.564
NSDECDR3aa	t	TRB	PD1	0.028	0.827
NSDECDR3aa	t	TRB	B7-1	0.158	0.211
NSDECDR3aa	t	TRB	TIM3	0.106	0.403
NSDECDR3aa	t	TRB	BTLA	.286*	0.022
NSDECDR3aa	t	TRB	VISTA	0.094	0.46
NSDECDR3aa	t	TRB	LAG3	-0.139	0.274
NSDECDR3aa	t	TRB	TIGIT	0.077	0.546
NSDECDR3aa	t	TRB	FOXP3	-0.023	0.854
NSDECDR3aa	t	TRB	LAYN	.350**	0.005
NSDECDR3aa	t	TRB	CD39	.360**	0.003
NSDECDR3aa	t	TRB	CD103	.397**	0.001
NSDECDR3aa	t	TRB	CD161	.416**	0.001
NSDECDR3aa	t	TRB	IL17D	0.028	0.829
NSDECDR3aa	t	TRB	IL17RA	0.215	0.088
NSDECDR3aa	t	TRB	IL17RB	0.049	0.702
NSDECDR3aa	t	TRB	IL17RC	-0.12	0.346
NSDECDR3aa	t	TRB	IL17RD	0.222	0.078
NSDECDR3aa	t	TRB	IL17RE	0.087	0.497
NSDECDR3aa	t	TRB	TNF	0.213	0.091
NSDECDR3aa	t	TRB	IFNG	-0.025	0.842
NSDECDR3aa	t	TRD	stromalscore	0.052	0.681
NSDECDR3aa	t	TRD	immunescore	0.097	0.444
NSDECDR3aa	t	TRD	estimatescore	0.078	0.539
NSDECDR3aa	t	TRD	purit	0.026	0.841
NSDECDR3aa	t	TRD	ploidy	-0.237	0.06
NSDECDR3aa	t	TRD	TMB	-.346**	0.005
NSDECDR3aa	t	TRD	TNB	-.329**	0.008
NSDECDR3aa	t	TRD	B cells naive	-0.019	0.88
NSDECDR3aa	t	TRD	B cells memory	0.24	0.056
NSDECDR3aa	t	TRD	Plasma cells	-0.028	0.825
NSDECDR3aa	t	TRD	T cells CD8	-0.042	0.743
NSDECDR3aa	t	TRD	T cells CD4 naive	-0.174	0.169
NSDECDR3aa	t	TRD	T cells CD4 memory resting	0.076	0.55
NSDECDR3aa	t	TRD	T cells CD4 memory activated	0.065	0.608
NSDECDR3aa	t	TRD	T cells follicular helper	-0.021	0.867
NSDECDR3aa	t	TRD	T cells regulatory (Tregs)	0.157	0.216
NSDECDR3aa	t	TRD	T cells gamma delta	0.069	0.588
NSDECDR3aa	t	TRD	NK cells resting	0.146	0.248
NSDECDR3aa	t	TRD	NK cells activated	-0.018	0.886
NSDECDR3aa	t	TRD	Monocytes	0.207	0.1
NSDECDR3aa	t	TRD	Macrophages M0	-0.001	0.995
NSDECDR3aa	t	TRD	Macrophages M1	0.016	0.901
NSDECDR3aa	t	TRD	Macrophages M2	-0.034	0.791
NSDECDR3aa	t	TRD	Dendritic cells resting	0.033	0.797
NSDECDR3aa	t	TRD	Dendritic cells activated	0.021	0.867
NSDECDR3aa	t	TRD	Mast cells resting	-0.095	0.457
NSDECDR3aa	t	TRD	Mast cells activated	0.121	0.34
NSDECDR3aa	t	TRD	Eosinophils	-0.023	0.858
NSDECDR3aa	t	TRD	Neutrophils	-0.149	0.242
NSDECDR3aa	t	TRD	CD28	-0.024	0.853
NSDECDR3aa	t	TRD	OX40	0.056	0.661
NSDECDR3aa	t	TRD	GITR	0.013	0.922
NSDECDR3aa	t	TRD	CD137	0.059	0.643
NSDECDR3aa	t	TRD	CD27	0.027	0.83
NSDECDR3aa	t	TRD	HVEM	0.072	0.573
NSDECDR3aa	t	TRD	CD40	-0.07	0.584
NSDECDR3aa	t	TRD	CTLA4	0.112	0.377
NSDECDR3aa	t	TRD	PD1	0.149	0.24
NSDECDR3aa	t	TRD	B7-1	0.04	0.754
NSDECDR3aa	t	TRD	TIM3	0.117	0.355
NSDECDR3aa	t	TRD	BTLA	0.018	0.89
NSDECDR3aa	t	TRD	VISTA	-0.003	0.979
NSDECDR3aa	t	TRD	LAG3	0.024	0.852
NSDECDR3aa	t	TRD	TIGIT	0.063	0.62
NSDECDR3aa	t	TRD	FOXP3	0.067	0.6
NSDECDR3aa	t	TRD	LAYN	0.18	0.154
NSDECDR3aa	t	TRD	CD39	0.066	0.603
NSDECDR3aa	t	TRD	CD103	0.079	0.535
NSDECDR3aa	t	TRD	CD161	0.066	0.604
NSDECDR3aa	t	TRD	IL17D	-0.104	0.411
NSDECDR3aa	t	TRD	IL17RA	0.084	0.508
NSDECDR3aa	t	TRD	IL17RB	-0.106	0.406
NSDECDR3aa	t	TRD	IL17RC	-0.087	0.495
NSDECDR3aa	t	TRD	IL17RD	0.071	0.577
NSDECDR3aa	t	TRD	IL17RE	-0.051	0.689
NSDECDR3aa	t	TRD	TNF	0.159	0.209
NSDECDR3aa	t	TRD	IFNG	0.05	0.698
NSDECDR3aa	t	TRG	stromalscore	0.244	0.052
NSDECDR3aa	t	TRG	immunescore	0.164	0.197
NSDECDR3aa	t	TRG	estimatescore	0.191	0.13
NSDECDR3aa	t	TRG	purit	-.247*	0.049
NSDECDR3aa	t	TRG	ploidy	-0.098	0.442
NSDECDR3aa	t	TRG	TMB	-.318*	0.01
NSDECDR3aa	t	TRG	TNB	-.295*	0.018
NSDECDR3aa	t	TRG	B cells naive	0.1	0.43
NSDECDR3aa	t	TRG	B cells memory	0.144	0.256
NSDECDR3aa	t	TRG	Plasma cells	-0.053	0.678
NSDECDR3aa	t	TRG	T cells CD8	-0.141	0.265
NSDECDR3aa	t	TRG	T cells CD4 naive	-0.147	0.248
NSDECDR3aa	t	TRG	T cells CD4 memory resting	0.233	0.064
NSDECDR3aa	t	TRG	T cells CD4 memory activated	.279*	0.026
NSDECDR3aa	t	TRG	T cells follicular helper	-0.189	0.136
NSDECDR3aa	t	TRG	T cells regulatory (Tregs)	-0.04	0.752
NSDECDR3aa	t	TRG	T cells gamma delta	-0.129	0.311
NSDECDR3aa	t	TRG	NK cells resting	0.243	0.053
NSDECDR3aa	t	TRG	NK cells activated	-.262*	0.037
NSDECDR3aa	t	TRG	Monocytes	0.157	0.215
NSDECDR3aa	t	TRG	Macrophages M0	0.069	0.587
NSDECDR3aa	t	TRG	Macrophages M1	0.006	0.96
NSDECDR3aa	t	TRG	Macrophages M2	-0.082	0.519
NSDECDR3aa	t	TRG	Dendritic cells resting	0.192	0.128
NSDECDR3aa	t	TRG	Dendritic cells activated	-0.031	0.81
NSDECDR3aa	t	TRG	Mast cells resting	-0.086	0.498
NSDECDR3aa	t	TRG	Mast cells activated	0.018	0.889
NSDECDR3aa	t	TRG	Eosinophils	-0.169	0.181
NSDECDR3aa	t	TRG	Neutrophils	-.325**	0.009
NSDECDR3aa	t	TRG	CD28	0.083	0.516
NSDECDR3aa	t	TRG	OX40	0.04	0.753
NSDECDR3aa	t	TRG	GITR	-0.013	0.918
NSDECDR3aa	t	TRG	CD137	0.02	0.873
NSDECDR3aa	t	TRG	CD27	0.135	0.287
NSDECDR3aa	t	TRG	HVEM	0.034	0.789
NSDECDR3aa	t	TRG	CD40	0.03	0.813
NSDECDR3aa	t	TRG	CTLA4	0.048	0.709
NSDECDR3aa	t	TRG	PD1	0.051	0.688
NSDECDR3aa	t	TRG	B7-1	0.07	0.581
NSDECDR3aa	t	TRG	TIM3	0.053	0.677
NSDECDR3aa	t	TRG	BTLA	0.203	0.108
NSDECDR3aa	t	TRG	VISTA	0.003	0.981
NSDECDR3aa	t	TRG	LAG3	-0.055	0.663
NSDECDR3aa	t	TRG	TIGIT	0.11	0.387
NSDECDR3aa	t	TRG	FOXP3	-0.038	0.767
NSDECDR3aa	t	TRG	LAYN	.282*	0.024
NSDECDR3aa	t	TRG	CD39	0.173	0.171
NSDECDR3aa	t	TRG	CD103	0.226	0.073
NSDECDR3aa	t	TRG	CD161	0.208	0.099
NSDECDR3aa	t	TRG	IL17D	-0.001	0.995
NSDECDR3aa	t	TRG	IL17RA	0.086	0.497
NSDECDR3aa	t	TRG	IL17RB	0.036	0.778
NSDECDR3aa	t	TRG	IL17RC	-0.169	0.181
NSDECDR3aa	t	TRG	IL17RD	0.032	0.804
NSDECDR3aa	t	TRG	IL17RE	-0.167	0.186
NSDECDR3aa	t	TRG	TNF	0.097	0.444
NSDECDR3aa	t	TRG	IFNG	0.03	0.815
NSDECDR3aa	t	IGH	stromalscore	.355**	0.005
NSDECDR3aa	t	IGH	immunescore	0.174	0.18
NSDECDR3aa	t	IGH	estimatescore	.279*	0.029
NSDECDR3aa	t	IGH	purit	-.317*	0.013
NSDECDR3aa	t	IGH	ploidy	-0.095	0.468
NSDECDR3aa	t	IGH	TMB	-0.145	0.265
NSDECDR3aa	t	IGH	TNB	-0.133	0.305
NSDECDR3aa	t	IGH	B cells naive	0.171	0.187
NSDECDR3aa	t	IGH	B cells memory	-0.071	0.589
NSDECDR3aa	t	IGH	Plasma cells	-0.123	0.343
NSDECDR3aa	t	IGH	T cells CD8	0.071	0.587
NSDECDR3aa	t	IGH	T cells CD4 naive	-0.169	0.194
NSDECDR3aa	t	IGH	T cells CD4 memory resting	0.209	0.106
NSDECDR3aa	t	IGH	T cells CD4 memory activated	0.012	0.925
NSDECDR3aa	t	IGH	T cells follicular helper	-.355**	0.005
NSDECDR3aa	t	IGH	T cells regulatory (Tregs)	-0.035	0.788
NSDECDR3aa	t	IGH	T cells gamma delta	-.273*	0.033
NSDECDR3aa	t	IGH	NK cells resting	0.023	0.861
NSDECDR3aa	t	IGH	NK cells activated	-0.018	0.889
NSDECDR3aa	t	IGH	Monocytes	.393**	0.002
NSDECDR3aa	t	IGH	Macrophages M0	-0.137	0.293
NSDECDR3aa	t	IGH	Macrophages M1	0.125	0.337
NSDECDR3aa	t	IGH	Macrophages M2	0.096	0.46
NSDECDR3aa	t	IGH	Dendritic cells resting	-0.114	0.383
NSDECDR3aa	t	IGH	Dendritic cells activated	-0.08	0.538
NSDECDR3aa	t	IGH	Mast cells resting	0.028	0.833
NSDECDR3aa	t	IGH	Mast cells activated	-0.105	0.421
NSDECDR3aa	t	IGH	Eosinophils	-0.038	0.768
NSDECDR3aa	t	IGH	Neutrophils	-0.113	0.387
NSDECDR3aa	t	IGH	CD28	0.026	0.842
NSDECDR3aa	t	IGH	OX40	-0.174	0.18
NSDECDR3aa	t	IGH	GITR	-0.137	0.291
NSDECDR3aa	t	IGH	CD137	-0.095	0.464
NSDECDR3aa	t	IGH	CD27	-0.019	0.886
NSDECDR3aa	t	IGH	HVEM	-0.119	0.362
NSDECDR3aa	t	IGH	CD40	-0.021	0.871
NSDECDR3aa	t	IGH	CTLA4	-0.209	0.107
NSDECDR3aa	t	IGH	PD1	-0.133	0.308
NSDECDR3aa	t	IGH	B7-1	0.067	0.606
NSDECDR3aa	t	IGH	TIM3	-0.019	0.887
NSDECDR3aa	t	IGH	BTLA	0.044	0.738
NSDECDR3aa	t	IGH	VISTA	-0.018	0.891
NSDECDR3aa	t	IGH	LAG3	-0.079	0.544
NSDECDR3aa	t	IGH	TIGIT	-0.072	0.58
NSDECDR3aa	t	IGH	FOXP3	0.012	0.927
NSDECDR3aa	t	IGH	LAYN	0.089	0.496
NSDECDR3aa	t	IGH	CD39	0.169	0.192
NSDECDR3aa	t	IGH	CD103	-0.097	0.456
NSDECDR3aa	t	IGH	CD161	0.23	0.074
NSDECDR3aa	t	IGH	IL17D	-0.123	0.346
NSDECDR3aa	t	IGH	IL17RA	0.006	0.961
NSDECDR3aa	t	IGH	IL17RB	-0.148	0.255
NSDECDR3aa	t	IGH	IL17RC	-0.055	0.676
NSDECDR3aa	t	IGH	IL17RD	0.005	0.968
NSDECDR3aa	t	IGH	IL17RE	-0.072	0.581
NSDECDR3aa	t	IGH	TNF	0.109	0.401
NSDECDR3aa	t	IGH	IFNG	-0.013	0.921
NSDECDR3aa	t	IGA	stromalscore	.423**	0.001
NSDECDR3aa	t	IGA	immunescore	.355**	0.005
NSDECDR3aa	t	IGA	estimatescore	.417**	0.001
NSDECDR3aa	t	IGA	purit	-.292*	0.023
NSDECDR3aa	t	IGA	ploidy	-0.15	0.247
NSDECDR3aa	t	IGA	TMB	-0.126	0.335
NSDECDR3aa	t	IGA	TNB	-0.075	0.567
NSDECDR3aa	t	IGA	B cells naive	0.199	0.123
NSDECDR3aa	t	IGA	B cells memory	-0.094	0.473
NSDECDR3aa	t	IGA	Plasma cells	0.164	0.207
NSDECDR3aa	t	IGA	T cells CD8	0.179	0.167
NSDECDR3aa	t	IGA	T cells CD4 naive	-0.169	0.194
NSDECDR3aa	t	IGA	T cells CD4 memory resting	0.016	0.9
NSDECDR3aa	t	IGA	T cells CD4 memory activated	0.171	0.187
NSDECDR3aa	t	IGA	T cells follicular helper	-0.177	0.173
NSDECDR3aa	t	IGA	T cells regulatory (Tregs)	-0.064	0.625
NSDECDR3aa	t	IGA	T cells gamma delta	-.344**	0.007
NSDECDR3aa	t	IGA	NK cells resting	0.099	0.449
NSDECDR3aa	t	IGA	NK cells activated	-0.15	0.25
NSDECDR3aa	t	IGA	Monocytes	0.2	0.121
NSDECDR3aa	t	IGA	Macrophages M0	-0.016	0.903
NSDECDR3aa	t	IGA	Macrophages M1	.278*	0.03
NSDECDR3aa	t	IGA	Macrophages M2	-0.027	0.838
NSDECDR3aa	t	IGA	Dendritic cells resting	-0.011	0.932
NSDECDR3aa	t	IGA	Dendritic cells activated	-0.07	0.59
NSDECDR3aa	t	IGA	Mast cells resting	-0.13	0.317
NSDECDR3aa	t	IGA	Mast cells activated	0.02	0.875
NSDECDR3aa	t	IGA	Eosinophils	-0.079	0.543
NSDECDR3aa	t	IGA	Neutrophils	-0.008	0.954
NSDECDR3aa	t	IGA	CD28	-0.086	0.511
NSDECDR3aa	t	IGA	OX40	-0.046	0.726
NSDECDR3aa	t	IGA	GITR	-0.007	0.956
NSDECDR3aa	t	IGA	CD137	0.083	0.526
NSDECDR3aa	t	IGA	CD27	0.175	0.178
NSDECDR3aa	t	IGA	HVEM	-0.066	0.613
NSDECDR3aa	t	IGA	CD40	-0.004	0.978
NSDECDR3aa	t	IGA	CTLA4	0.008	0.954
NSDECDR3aa	t	IGA	PD1	0.038	0.768
NSDECDR3aa	t	IGA	B7-1	0.229	0.075
NSDECDR3aa	t	IGA	TIM3	0.13	0.32
NSDECDR3aa	t	IGA	BTLA	0.206	0.111
NSDECDR3aa	t	IGA	VISTA	-0.008	0.948
NSDECDR3aa	t	IGA	LAG3	0.112	0.39
NSDECDR3aa	t	IGA	TIGIT	0.133	0.307
NSDECDR3aa	t	IGA	FOXP3	0.239	0.064
NSDECDR3aa	t	IGA	LAYN	0.241	0.062
NSDECDR3aa	t	IGA	CD39	.266*	0.038
NSDECDR3aa	t	IGA	CD103	-0.052	0.69
NSDECDR3aa	t	IGA	CD161	0.148	0.254
NSDECDR3aa	t	IGA	IL17D	-0.228	0.077
NSDECDR3aa	t	IGA	IL17RA	0.083	0.527
NSDECDR3aa	t	IGA	IL17RB	-.308*	0.016
NSDECDR3aa	t	IGA	IL17RC	0.031	0.812
NSDECDR3aa	t	IGA	IL17RD	0.055	0.676
NSDECDR3aa	t	IGA	IL17RE	-0.113	0.387
NSDECDR3aa	t	IGA	TNF	0.184	0.155
NSDECDR3aa	t	IGA	IFNG	0.153	0.238
NSDECDR3aa	t	IGG	stromalscore	.379**	0.003
NSDECDR3aa	t	IGG	immunescore	0.205	0.114
NSDECDR3aa	t	IGG	estimatescore	.316*	0.013
NSDECDR3aa	t	IGG	purit	-.260*	0.043
NSDECDR3aa	t	IGG	ploidy	-0.006	0.964
NSDECDR3aa	t	IGG	TMB	-0.119	0.36
NSDECDR3aa	t	IGG	TNB	-0.036	0.783
NSDECDR3aa	t	IGG	B cells naive	0.195	0.131
NSDECDR3aa	t	IGG	B cells memory	-0.136	0.295
NSDECDR3aa	t	IGG	Plasma cells	0.104	0.425
NSDECDR3aa	t	IGG	T cells CD8	0.124	0.342
NSDECDR3aa	t	IGG	T cells CD4 naive	-0.154	0.236
NSDECDR3aa	t	IGG	T cells CD4 memory resting	0.003	0.984
NSDECDR3aa	t	IGG	T cells CD4 memory activated	0.129	0.322
NSDECDR3aa	t	IGG	T cells follicular helper	-.258*	0.045
NSDECDR3aa	t	IGG	T cells regulatory (Tregs)	-0.079	0.543
NSDECDR3aa	t	IGG	T cells gamma delta	-0.175	0.177
NSDECDR3aa	t	IGG	NK cells resting	-0.013	0.918
NSDECDR3aa	t	IGG	NK cells activated	0.033	0.802
NSDECDR3aa	t	IGG	Monocytes	.266*	0.038
NSDECDR3aa	t	IGG	Macrophages M0	-0.031	0.814
NSDECDR3aa	t	IGG	Macrophages M1	0.218	0.092
NSDECDR3aa	t	IGG	Macrophages M2	0.089	0.497
NSDECDR3aa	t	IGG	Dendritic cells resting	-0.129	0.322
NSDECDR3aa	t	IGG	Dendritic cells activated	-0.178	0.169
NSDECDR3aa	t	IGG	Mast cells resting	-0.027	0.837
NSDECDR3aa	t	IGG	Mast cells activated	-0.064	0.624
NSDECDR3aa	t	IGG	Eosinophils	-0.117	0.369
NSDECDR3aa	t	IGG	Neutrophils	-0.142	0.275
NSDECDR3aa	t	IGG	CD28	0.05	0.703
NSDECDR3aa	t	IGG	OX40	-0.105	0.419
NSDECDR3aa	t	IGG	GITR	-0.089	0.496
NSDECDR3aa	t	IGG	CD137	0	0.997
NSDECDR3aa	t	IGG	CD27	0.101	0.441
NSDECDR3aa	t	IGG	HVEM	-0.1	0.442
NSDECDR3aa	t	IGG	CD40	0.011	0.931
NSDECDR3aa	t	IGG	CTLA4	-0.07	0.591
NSDECDR3aa	t	IGG	PD1	-0.066	0.613
NSDECDR3aa	t	IGG	B7-1	0.143	0.272
NSDECDR3aa	t	IGG	TIM3	0.034	0.793
NSDECDR3aa	t	IGG	BTLA	0.145	0.266
NSDECDR3aa	t	IGG	VISTA	0.022	0.866
NSDECDR3aa	t	IGG	LAG3	0.02	0.876
NSDECDR3aa	t	IGG	TIGIT	0.013	0.92
NSDECDR3aa	t	IGG	FOXP3	0.107	0.411
NSDECDR3aa	t	IGG	LAYN	0.24	0.062
NSDECDR3aa	t	IGG	CD39	0.246	0.056
NSDECDR3aa	t	IGG	CD103	-0.036	0.78
NSDECDR3aa	t	IGG	CD161	0.228	0.077
NSDECDR3aa	t	IGG	IL17D	-0.075	0.567
NSDECDR3aa	t	IGG	IL17RA	0.063	0.627
NSDECDR3aa	t	IGG	IL17RB	-0.168	0.194
NSDECDR3aa	t	IGG	IL17RC	-0.037	0.777
NSDECDR3aa	t	IGG	IL17RD	0.013	0.922
NSDECDR3aa	t	IGG	IL17RE	-0.019	0.882
NSDECDR3aa	t	IGG	TNF	0.093	0.476
NSDECDR3aa	t	IGG	IFNG	0.099	0.449
NSDECDR3aa	t	IGM	stromalscore	0.249	0.053
NSDECDR3aa	t	IGM	immunescore	0.243	0.059
NSDECDR3aa	t	IGM	estimatescore	0.251	0.051
NSDECDR3aa	t	IGM	purit	-.317*	0.013
NSDECDR3aa	t	IGM	ploidy	-0.196	0.131
NSDECDR3aa	t	IGM	TMB	-0.075	0.565
NSDECDR3aa	t	IGM	TNB	-0.171	0.189
NSDECDR3aa	t	IGM	B cells naive	0.172	0.185
NSDECDR3aa	t	IGM	B cells memory	-0.011	0.931
NSDECDR3aa	t	IGM	Plasma cells	0.008	0.953
NSDECDR3aa	t	IGM	T cells CD8	.254*	0.048
NSDECDR3aa	t	IGM	T cells CD4 naive	-0.169	0.194
NSDECDR3aa	t	IGM	T cells CD4 memory resting	.278*	0.03
NSDECDR3aa	t	IGM	T cells CD4 memory activated	-0.11	0.399
NSDECDR3aa	t	IGM	T cells follicular helper	-.285*	0.026
NSDECDR3aa	t	IGM	T cells regulatory (Tregs)	0.02	0.879
NSDECDR3aa	t	IGM	T cells gamma delta	-.327*	0.01
NSDECDR3aa	t	IGM	NK cells resting	-0.024	0.854
NSDECDR3aa	t	IGM	NK cells activated	0.016	0.903
NSDECDR3aa	t	IGM	Monocytes	0.157	0.228
NSDECDR3aa	t	IGM	Macrophages M0	-0.186	0.15
NSDECDR3aa	t	IGM	Macrophages M1	0.18	0.165
NSDECDR3aa	t	IGM	Macrophages M2	-0.144	0.269
NSDECDR3aa	t	IGM	Dendritic cells resting	-0.094	0.473
NSDECDR3aa	t	IGM	Dendritic cells activated	-0.087	0.506
NSDECDR3aa	t	IGM	Mast cells resting	-0.123	0.346
NSDECDR3aa	t	IGM	Mast cells activated	0.04	0.762
NSDECDR3aa	t	IGM	Eosinophils	0.022	0.868
NSDECDR3aa	t	IGM	Neutrophils	0	1
NSDECDR3aa	t	IGM	CD28	0.074	0.572
NSDECDR3aa	t	IGM	OX40	-0.022	0.867
NSDECDR3aa	t	IGM	GITR	0.024	0.852
NSDECDR3aa	t	IGM	CD137	0.012	0.926
NSDECDR3aa	t	IGM	CD27	0.147	0.26
NSDECDR3aa	t	IGM	HVEM	0.003	0.979
NSDECDR3aa	t	IGM	CD40	-0.031	0.814
NSDECDR3aa	t	IGM	CTLA4	-0.052	0.688
NSDECDR3aa	t	IGM	PD1	0.097	0.458
NSDECDR3aa	t	IGM	B7-1	0.053	0.684
NSDECDR3aa	t	IGM	TIM3	0.097	0.458
NSDECDR3aa	t	IGM	BTLA	0.118	0.366
NSDECDR3aa	t	IGM	VISTA	0.026	0.84
NSDECDR3aa	t	IGM	LAG3	0.149	0.252
NSDECDR3aa	t	IGM	TIGIT	0.057	0.665
NSDECDR3aa	t	IGM	FOXP3	-0.042	0.749
NSDECDR3aa	t	IGM	LAYN	0.104	0.425
NSDECDR3aa	t	IGM	CD39	0.142	0.276
NSDECDR3aa	t	IGM	CD103	0.007	0.96
NSDECDR3aa	t	IGM	CD161	0.241	0.061
NSDECDR3aa	t	IGM	IL17D	0.085	0.514
NSDECDR3aa	t	IGM	IL17RA	0.169	0.192
NSDECDR3aa	t	IGM	IL17RB	-0.19	0.143
NSDECDR3aa	t	IGM	IL17RC	0.106	0.415
NSDECDR3aa	t	IGM	IL17RD	0.131	0.315
NSDECDR3aa	t	IGM	IL17RE	-0.075	0.565
NSDECDR3aa	t	IGM	TNF	.299*	0.019
NSDECDR3aa	t	IGM	IFNG	0.149	0.252
UniqueVDJ	t	TRA	stromalscore	.458**	0
UniqueVDJ	t	TRA	immunescore	.531**	0
UniqueVDJ	t	TRA	estimatescore	.536**	0
UniqueVDJ	t	TRA	purit	-.466**	0
UniqueVDJ	t	TRA	ploidy	-0.205	0.105
UniqueVDJ	t	TRA	TMB	-.274*	0.028
UniqueVDJ	t	TRA	TNB	-.321**	0.01
UniqueVDJ	t	TRA	B cells naive	.364**	0.003
UniqueVDJ	t	TRA	B cells memory	0.105	0.409
UniqueVDJ	t	TRA	Plasma cells	.308*	0.013
UniqueVDJ	t	TRA	T cells CD8	.305*	0.014
UniqueVDJ	t	TRA	T cells CD4 naive	0.092	0.469
UniqueVDJ	t	TRA	T cells CD4 memory resting	.388**	0.002
UniqueVDJ	t	TRA	T cells CD4 memory activated	.311*	0.012
UniqueVDJ	t	TRA	T cells follicular helper	-.359**	0.004
UniqueVDJ	t	TRA	T cells regulatory (Tregs)	-0.066	0.605
UniqueVDJ	t	TRA	T cells gamma delta	-0.141	0.265
UniqueVDJ	t	TRA	NK cells resting	-0.067	0.599
UniqueVDJ	t	TRA	NK cells activated	-0.067	0.598
UniqueVDJ	t	TRA	Monocytes	-.306*	0.014
UniqueVDJ	t	TRA	Macrophages M0	0.04	0.753
UniqueVDJ	t	TRA	Macrophages M1	0.244	0.052
UniqueVDJ	t	TRA	Macrophages M2	-0.157	0.214
UniqueVDJ	t	TRA	Dendritic cells resting	.269*	0.031
UniqueVDJ	t	TRA	Dendritic cells activated	-0.112	0.379
UniqueVDJ	t	TRA	Mast cells resting	-.401**	0.001
UniqueVDJ	t	TRA	Mast cells activated	0.129	0.311
UniqueVDJ	t	TRA	Eosinophils	-0.105	0.41
UniqueVDJ	t	TRA	Neutrophils	-.439**	0
UniqueVDJ	t	TRA	CD28	.352**	0.004
UniqueVDJ	t	TRA	OX40	.338**	0.006
UniqueVDJ	t	TRA	GITR	.342**	0.006
UniqueVDJ	t	TRA	CD137	.333**	0.007
UniqueVDJ	t	TRA	CD27	.621**	0
UniqueVDJ	t	TRA	HVEM	0.082	0.52
UniqueVDJ	t	TRA	CD40	-0.19	0.132
UniqueVDJ	t	TRA	CTLA4	.489**	0
UniqueVDJ	t	TRA	PD1	.468**	0
UniqueVDJ	t	TRA	B7-1	.388**	0.002
UniqueVDJ	t	TRA	TIM3	.351**	0.004
UniqueVDJ	t	TRA	BTLA	.703**	0
UniqueVDJ	t	TRA	VISTA	0.148	0.243
UniqueVDJ	t	TRA	LAG3	0.177	0.163
UniqueVDJ	t	TRA	TIGIT	.425**	0
UniqueVDJ	t	TRA	FOXP3	0.194	0.125
UniqueVDJ	t	TRA	LAYN	.392**	0.001
UniqueVDJ	t	TRA	CD39	.468**	0
UniqueVDJ	t	TRA	CD103	.347**	0.005
UniqueVDJ	t	TRA	CD161	.704**	0
UniqueVDJ	t	TRA	IL17D	0.021	0.869
UniqueVDJ	t	TRA	IL17RA	0.198	0.116
UniqueVDJ	t	TRA	IL17RB	0.033	0.798
UniqueVDJ	t	TRA	IL17RC	-0.226	0.072
UniqueVDJ	t	TRA	IL17RD	.314*	0.011
UniqueVDJ	t	TRA	IL17RE	0.085	0.504
UniqueVDJ	t	TRA	TNF	.425**	0
UniqueVDJ	t	TRA	IFNG	.458**	0
UniqueVDJ	t	TRB	stromalscore	.466**	0
UniqueVDJ	t	TRB	immunescore	.541**	0
UniqueVDJ	t	TRB	estimatescore	.545**	0
UniqueVDJ	t	TRB	purit	-.466**	0
UniqueVDJ	t	TRB	ploidy	-0.209	0.097
UniqueVDJ	t	TRB	TMB	-.296*	0.018
UniqueVDJ	t	TRB	TNB	-.352**	0.004
UniqueVDJ	t	TRB	B cells naive	.372**	0.002
UniqueVDJ	t	TRB	B cells memory	0.127	0.316
UniqueVDJ	t	TRB	Plasma cells	.339**	0.006
UniqueVDJ	t	TRB	T cells CD8	.278*	0.026
UniqueVDJ	t	TRB	T cells CD4 naive	0.099	0.437
UniqueVDJ	t	TRB	T cells CD4 memory resting	.389**	0.002
UniqueVDJ	t	TRB	T cells CD4 memory activated	.320**	0.01
UniqueVDJ	t	TRB	T cells follicular helper	-.388**	0.002
UniqueVDJ	t	TRB	T cells regulatory (Tregs)	-0.056	0.663
UniqueVDJ	t	TRB	T cells gamma delta	-0.133	0.293
UniqueVDJ	t	TRB	NK cells resting	-0.054	0.672
UniqueVDJ	t	TRB	NK cells activated	-0.074	0.563
UniqueVDJ	t	TRB	Monocytes	-.310*	0.013
UniqueVDJ	t	TRB	Macrophages M0	0.068	0.596
UniqueVDJ	t	TRB	Macrophages M1	0.243	0.053
UniqueVDJ	t	TRB	Macrophages M2	-0.178	0.16
UniqueVDJ	t	TRB	Dendritic cells resting	.252*	0.045
UniqueVDJ	t	TRB	Dendritic cells activated	-0.121	0.342
UniqueVDJ	t	TRB	Mast cells resting	-.430**	0
UniqueVDJ	t	TRB	Mast cells activated	0.128	0.313
UniqueVDJ	t	TRB	Eosinophils	-0.106	0.403
UniqueVDJ	t	TRB	Neutrophils	-.449**	0
UniqueVDJ	t	TRB	CD28	.365**	0.003
UniqueVDJ	t	TRB	OX40	.360**	0.003
UniqueVDJ	t	TRB	GITR	.354**	0.004
UniqueVDJ	t	TRB	CD137	.339**	0.006
UniqueVDJ	t	TRB	CD27	.637**	0
UniqueVDJ	t	TRB	HVEM	0.075	0.556
UniqueVDJ	t	TRB	CD40	-0.205	0.105
UniqueVDJ	t	TRB	CTLA4	.505**	0
UniqueVDJ	t	TRB	PD1	.505**	0
UniqueVDJ	t	TRB	B7-1	.408**	0.001
UniqueVDJ	t	TRB	TIM3	.357**	0.004
UniqueVDJ	t	TRB	BTLA	.707**	0
UniqueVDJ	t	TRB	VISTA	0.177	0.161
UniqueVDJ	t	TRB	LAG3	0.171	0.175
UniqueVDJ	t	TRB	TIGIT	.431**	0
UniqueVDJ	t	TRB	FOXP3	0.191	0.131
UniqueVDJ	t	TRB	LAYN	.405**	0.001
UniqueVDJ	t	TRB	CD39	.469**	0
UniqueVDJ	t	TRB	CD103	.340**	0.006
UniqueVDJ	t	TRB	CD161	.717**	0
UniqueVDJ	t	TRB	IL17D	0.002	0.99
UniqueVDJ	t	TRB	IL17RA	0.188	0.136
UniqueVDJ	t	TRB	IL17RB	-0.01	0.934
UniqueVDJ	t	TRB	IL17RC	-.264*	0.035
UniqueVDJ	t	TRB	IL17RD	.317*	0.011
UniqueVDJ	t	TRB	IL17RE	0.085	0.505
UniqueVDJ	t	TRB	TNF	.439**	0
UniqueVDJ	t	TRB	IFNG	.466**	0
UniqueVDJ	t	TRD	stromalscore	.550**	0
UniqueVDJ	t	TRD	immunescore	.568**	0
UniqueVDJ	t	TRD	estimatescore	.603**	0
UniqueVDJ	t	TRD	purit	-.602**	0
UniqueVDJ	t	TRD	ploidy	-0.224	0.075
UniqueVDJ	t	TRD	TMB	-.351**	0.004
UniqueVDJ	t	TRD	TNB	-.299*	0.017
UniqueVDJ	t	TRD	B cells naive	.335**	0.007
UniqueVDJ	t	TRD	B cells memory	0.08	0.532
UniqueVDJ	t	TRD	Plasma cells	.495**	0
UniqueVDJ	t	TRD	T cells CD8	.259*	0.039
UniqueVDJ	t	TRD	T cells CD4 naive	0.099	0.437
UniqueVDJ	t	TRD	T cells CD4 memory resting	.281*	0.024
UniqueVDJ	t	TRD	T cells CD4 memory activated	0.217	0.085
UniqueVDJ	t	TRD	T cells follicular helper	-.259*	0.039
UniqueVDJ	t	TRD	T cells regulatory (Tregs)	-0.096	0.45
UniqueVDJ	t	TRD	T cells gamma delta	-0.144	0.255
UniqueVDJ	t	TRD	NK cells resting	0.011	0.929
UniqueVDJ	t	TRD	NK cells activated	-0.156	0.218
UniqueVDJ	t	TRD	Monocytes	-.280*	0.025
UniqueVDJ	t	TRD	Macrophages M0	0.208	0.099
UniqueVDJ	t	TRD	Macrophages M1	0.174	0.169
UniqueVDJ	t	TRD	Macrophages M2	-.372**	0.002
UniqueVDJ	t	TRD	Dendritic cells resting	0.029	0.82
UniqueVDJ	t	TRD	Dendritic cells activated	-0.019	0.88
UniqueVDJ	t	TRD	Mast cells resting	-.453**	0
UniqueVDJ	t	TRD	Mast cells activated	0.173	0.172
UniqueVDJ	t	TRD	Eosinophils	-0.075	0.557
UniqueVDJ	t	TRD	Neutrophils	-0.184	0.145
UniqueVDJ	t	TRD	CD28	.386**	0.002
UniqueVDJ	t	TRD	OX40	.461**	0
UniqueVDJ	t	TRD	GITR	.401**	0.001
UniqueVDJ	t	TRD	CD137	.322**	0.009
UniqueVDJ	t	TRD	CD27	.631**	0
UniqueVDJ	t	TRD	HVEM	.316*	0.011
UniqueVDJ	t	TRD	CD40	0.076	0.548
UniqueVDJ	t	TRD	CTLA4	.595**	0
UniqueVDJ	t	TRD	PD1	.587**	0
UniqueVDJ	t	TRD	B7-1	.544**	0
UniqueVDJ	t	TRD	TIM3	.437**	0
UniqueVDJ	t	TRD	BTLA	.559**	0
UniqueVDJ	t	TRD	VISTA	.414**	0.001
UniqueVDJ	t	TRD	LAG3	.355**	0.004
UniqueVDJ	t	TRD	TIGIT	.495**	0
UniqueVDJ	t	TRD	FOXP3	.276*	0.027
UniqueVDJ	t	TRD	LAYN	.506**	0
UniqueVDJ	t	TRD	CD39	.530**	0
UniqueVDJ	t	TRD	CD103	0.198	0.117
UniqueVDJ	t	TRD	CD161	.569**	0
UniqueVDJ	t	TRD	IL17D	0.044	0.731
UniqueVDJ	t	TRD	IL17RA	.268*	0.033
UniqueVDJ	t	TRD	IL17RB	-0.212	0.092
UniqueVDJ	t	TRD	IL17RC	-0.209	0.098
UniqueVDJ	t	TRD	IL17RD	.400**	0.001
UniqueVDJ	t	TRD	IL17RE	0.041	0.747
UniqueVDJ	t	TRD	TNF	.544**	0
UniqueVDJ	t	TRD	IFNG	.520**	0
UniqueVDJ	t	TRG	stromalscore	.481**	0
UniqueVDJ	t	TRG	immunescore	.453**	0
UniqueVDJ	t	TRG	estimatescore	.508**	0
UniqueVDJ	t	TRG	purit	-.275*	0.028
UniqueVDJ	t	TRG	ploidy	-0.216	0.086
UniqueVDJ	t	TRG	TMB	-0.222	0.078
UniqueVDJ	t	TRG	TNB	-0.224	0.075
UniqueVDJ	t	TRG	B cells naive	.303*	0.015
UniqueVDJ	t	TRG	B cells memory	0.043	0.735
UniqueVDJ	t	TRG	Plasma cells	.364**	0.003
UniqueVDJ	t	TRG	T cells CD8	0.047	0.711
UniqueVDJ	t	TRG	T cells CD4 naive	-0.171	0.177
UniqueVDJ	t	TRG	T cells CD4 memory resting	0.102	0.425
UniqueVDJ	t	TRG	T cells CD4 memory activated	.384**	0.002
UniqueVDJ	t	TRG	T cells follicular helper	-0.123	0.335
UniqueVDJ	t	TRG	T cells regulatory (Tregs)	-0.109	0.391
UniqueVDJ	t	TRG	T cells gamma delta	-0.206	0.102
UniqueVDJ	t	TRG	NK cells resting	0.077	0.546
UniqueVDJ	t	TRG	NK cells activated	-.333**	0.007
UniqueVDJ	t	TRG	Monocytes	-0.017	0.892
UniqueVDJ	t	TRG	Macrophages M0	0.214	0.089
UniqueVDJ	t	TRG	Macrophages M1	0.05	0.695
UniqueVDJ	t	TRG	Macrophages M2	-0.138	0.277
UniqueVDJ	t	TRG	Dendritic cells resting	0.185	0.143
UniqueVDJ	t	TRG	Dendritic cells activated	0.135	0.288
UniqueVDJ	t	TRG	Mast cells resting	-.385**	0.002
UniqueVDJ	t	TRG	Mast cells activated	0.159	0.209
UniqueVDJ	t	TRG	Eosinophils	-0.168	0.184
UniqueVDJ	t	TRG	Neutrophils	-0.151	0.233
UniqueVDJ	t	TRG	CD28	0.063	0.621
UniqueVDJ	t	TRG	OX40	0.2	0.113
UniqueVDJ	t	TRG	GITR	0.204	0.105
UniqueVDJ	t	TRG	CD137	0.244	0.052
UniqueVDJ	t	TRG	CD27	.404**	0.001
UniqueVDJ	t	TRG	HVEM	0.091	0.475
UniqueVDJ	t	TRG	CD40	0.038	0.764
UniqueVDJ	t	TRG	CTLA4	.356**	0.004
UniqueVDJ	t	TRG	PD1	.387**	0.002
UniqueVDJ	t	TRG	B7-1	.422**	0.001
UniqueVDJ	t	TRG	TIM3	.283*	0.023
UniqueVDJ	t	TRG	BTLA	.417**	0.001
UniqueVDJ	t	TRG	VISTA	0.227	0.071
UniqueVDJ	t	TRG	LAG3	.355**	0.004
UniqueVDJ	t	TRG	TIGIT	.411**	0.001
UniqueVDJ	t	TRG	FOXP3	.289*	0.021
UniqueVDJ	t	TRG	LAYN	.344**	0.005
UniqueVDJ	t	TRG	CD39	.396**	0.001
UniqueVDJ	t	TRG	CD103	0.145	0.252
UniqueVDJ	t	TRG	CD161	.390**	0.001
UniqueVDJ	t	TRG	IL17D	-0.178	0.16
UniqueVDJ	t	TRG	IL17RA	0.199	0.115
UniqueVDJ	t	TRG	IL17RB	-0.236	0.061
UniqueVDJ	t	TRG	IL17RC	-0.183	0.147
UniqueVDJ	t	TRG	IL17RD	0.192	0.128
UniqueVDJ	t	TRG	IL17RE	-0.173	0.172
UniqueVDJ	t	TRG	TNF	.354**	0.004
UniqueVDJ	t	TRG	IFNG	.263*	0.036
UniqueVDJ	t	IGH	stromalscore	.623**	0
UniqueVDJ	t	IGH	immunescore	.587**	0
UniqueVDJ	t	IGH	estimatescore	.663**	0
UniqueVDJ	t	IGH	purit	-.477**	0
UniqueVDJ	t	IGH	ploidy	-.294*	0.022
UniqueVDJ	t	IGH	TMB	-0.148	0.255
UniqueVDJ	t	IGH	TNB	-0.146	0.262
UniqueVDJ	t	IGH	B cells naive	.447**	0
UniqueVDJ	t	IGH	B cells memory	0.079	0.546
UniqueVDJ	t	IGH	Plasma cells	.394**	0.002
UniqueVDJ	t	IGH	T cells CD8	.264*	0.04
UniqueVDJ	t	IGH	T cells CD4 naive	0.125	0.338
UniqueVDJ	t	IGH	T cells CD4 memory resting	.350**	0.006
UniqueVDJ	t	IGH	T cells CD4 memory activated	.261*	0.042
UniqueVDJ	t	IGH	T cells follicular helper	-.413**	0.001
UniqueVDJ	t	IGH	T cells regulatory (Tregs)	-0.132	0.309
UniqueVDJ	t	IGH	T cells gamma delta	-.281*	0.028
UniqueVDJ	t	IGH	NK cells resting	-0.016	0.903
UniqueVDJ	t	IGH	NK cells activated	-0.184	0.156
UniqueVDJ	t	IGH	Monocytes	-0.155	0.232
UniqueVDJ	t	IGH	Macrophages M0	0.162	0.212
UniqueVDJ	t	IGH	Macrophages M1	.287*	0.025
UniqueVDJ	t	IGH	Macrophages M2	-.276*	0.031
UniqueVDJ	t	IGH	Dendritic cells resting	0.099	0.446
UniqueVDJ	t	IGH	Dendritic cells activated	-0.157	0.227
UniqueVDJ	t	IGH	Mast cells resting	-.330**	0.009
UniqueVDJ	t	IGH	Mast cells activated	0.034	0.794
UniqueVDJ	t	IGH	Eosinophils	0.035	0.787
UniqueVDJ	t	IGH	Neutrophils	-.280*	0.029
UniqueVDJ	t	IGH	CD28	.363**	0.004
UniqueVDJ	t	IGH	OX40	.346**	0.006
UniqueVDJ	t	IGH	GITR	.311*	0.015
UniqueVDJ	t	IGH	CD137	.263*	0.041
UniqueVDJ	t	IGH	CD27	.557**	0
UniqueVDJ	t	IGH	HVEM	0.191	0.141
UniqueVDJ	t	IGH	CD40	-0.028	0.831
UniqueVDJ	t	IGH	CTLA4	.462**	0
UniqueVDJ	t	IGH	PD1	.535**	0
UniqueVDJ	t	IGH	B7-1	.475**	0
UniqueVDJ	t	IGH	TIM3	.382**	0.002
UniqueVDJ	t	IGH	BTLA	.552**	0
UniqueVDJ	t	IGH	VISTA	.270*	0.035
UniqueVDJ	t	IGH	LAG3	.267*	0.038
UniqueVDJ	t	IGH	TIGIT	.423**	0.001
UniqueVDJ	t	IGH	FOXP3	0.125	0.336
UniqueVDJ	t	IGH	LAYN	.417**	0.001
UniqueVDJ	t	IGH	CD39	.547**	0
UniqueVDJ	t	IGH	CD103	.266*	0.038
UniqueVDJ	t	IGH	CD161	.718**	0
UniqueVDJ	t	IGH	IL17D	-0.006	0.963
UniqueVDJ	t	IGH	IL17RA	.304*	0.017
UniqueVDJ	t	IGH	IL17RB	-.277*	0.031
UniqueVDJ	t	IGH	IL17RC	-0.172	0.186
UniqueVDJ	t	IGH	IL17RD	.408**	0.001
UniqueVDJ	t	IGH	IL17RE	-0.03	0.819
UniqueVDJ	t	IGH	TNF	.508**	0
UniqueVDJ	t	IGH	IFNG	.384**	0.002
UniqueVDJ	t	IGA	stromalscore	.660**	0
UniqueVDJ	t	IGA	immunescore	.578**	0
UniqueVDJ	t	IGA	estimatescore	.674**	0
UniqueVDJ	t	IGA	purit	-.476**	0
UniqueVDJ	t	IGA	ploidy	-.315*	0.013
UniqueVDJ	t	IGA	TMB	-0.169	0.194
UniqueVDJ	t	IGA	TNB	-0.144	0.268
UniqueVDJ	t	IGA	B cells naive	.440**	0
UniqueVDJ	t	IGA	B cells memory	0.028	0.828
UniqueVDJ	t	IGA	Plasma cells	.362**	0.004
UniqueVDJ	t	IGA	T cells CD8	.285*	0.026
UniqueVDJ	t	IGA	T cells CD4 naive	0.117	0.368
UniqueVDJ	t	IGA	T cells CD4 memory resting	0.237	0.065
UniqueVDJ	t	IGA	T cells CD4 memory activated	0.208	0.109
UniqueVDJ	t	IGA	T cells follicular helper	-.376**	0.003
UniqueVDJ	t	IGA	T cells regulatory (Tregs)	-0.107	0.411
UniqueVDJ	t	IGA	T cells gamma delta	-.294*	0.022
UniqueVDJ	t	IGA	NK cells resting	-0.03	0.818
UniqueVDJ	t	IGA	NK cells activated	-0.161	0.215
UniqueVDJ	t	IGA	Monocytes	-0.082	0.532
UniqueVDJ	t	IGA	Macrophages M0	0.132	0.312
UniqueVDJ	t	IGA	Macrophages M1	.317*	0.013
UniqueVDJ	t	IGA	Macrophages M2	-0.17	0.191
UniqueVDJ	t	IGA	Dendritic cells resting	0.014	0.916
UniqueVDJ	t	IGA	Dendritic cells activated	-0.158	0.225
UniqueVDJ	t	IGA	Mast cells resting	-.293*	0.022
UniqueVDJ	t	IGA	Mast cells activated	0.01	0.937
UniqueVDJ	t	IGA	Eosinophils	-0.021	0.87
UniqueVDJ	t	IGA	Neutrophils	-0.209	0.105
UniqueVDJ	t	IGA	CD28	.309*	0.015
UniqueVDJ	t	IGA	OX40	0.243	0.06
UniqueVDJ	t	IGA	GITR	0.206	0.112
UniqueVDJ	t	IGA	CD137	0.18	0.164
UniqueVDJ	t	IGA	CD27	.475**	0
UniqueVDJ	t	IGA	HVEM	0.105	0.419
UniqueVDJ	t	IGA	CD40	0.019	0.882
UniqueVDJ	t	IGA	CTLA4	.345**	0.006
UniqueVDJ	t	IGA	PD1	.390**	0.002
UniqueVDJ	t	IGA	B7-1	.411**	0.001
UniqueVDJ	t	IGA	TIM3	.362**	0.004
UniqueVDJ	t	IGA	BTLA	.499**	0
UniqueVDJ	t	IGA	VISTA	0.244	0.058
UniqueVDJ	t	IGA	LAG3	0.217	0.093
UniqueVDJ	t	IGA	TIGIT	.338**	0.008
UniqueVDJ	t	IGA	FOXP3	0.149	0.253
UniqueVDJ	t	IGA	LAYN	.381**	0.002
UniqueVDJ	t	IGA	CD39	.569**	0
UniqueVDJ	t	IGA	CD103	0.205	0.113
UniqueVDJ	t	IGA	CD161	.704**	0
UniqueVDJ	t	IGA	IL17D	-0.033	0.801
UniqueVDJ	t	IGA	IL17RA	.287*	0.025
UniqueVDJ	t	IGA	IL17RB	-.313*	0.014
UniqueVDJ	t	IGA	IL17RC	-0.106	0.416
UniqueVDJ	t	IGA	IL17RD	.353**	0.005
UniqueVDJ	t	IGA	IL17RE	-0.058	0.655
UniqueVDJ	t	IGA	TNF	.497**	0
UniqueVDJ	t	IGA	IFNG	.369**	0.003
UniqueVDJ	t	IGG	stromalscore	.651**	0
UniqueVDJ	t	IGG	immunescore	.588**	0
UniqueVDJ	t	IGG	estimatescore	.677**	0
UniqueVDJ	t	IGG	purit	-.468**	0
UniqueVDJ	t	IGG	ploidy	-0.238	0.065
UniqueVDJ	t	IGG	TMB	-0.159	0.222
UniqueVDJ	t	IGG	TNB	-0.115	0.378
UniqueVDJ	t	IGG	B cells naive	.404**	0.001
UniqueVDJ	t	IGG	B cells memory	0.051	0.698
UniqueVDJ	t	IGG	Plasma cells	.439**	0
UniqueVDJ	t	IGG	T cells CD8	.281*	0.028
UniqueVDJ	t	IGG	T cells CD4 naive	0.125	0.338
UniqueVDJ	t	IGG	T cells CD4 memory resting	.301*	0.018
UniqueVDJ	t	IGG	T cells CD4 memory activated	0.251	0.051
UniqueVDJ	t	IGG	T cells follicular helper	-.374**	0.003
UniqueVDJ	t	IGG	T cells regulatory (Tregs)	-0.18	0.165
UniqueVDJ	t	IGG	T cells gamma delta	-.286*	0.026
UniqueVDJ	t	IGG	NK cells resting	-0.032	0.805
UniqueVDJ	t	IGG	NK cells activated	-0.154	0.235
UniqueVDJ	t	IGG	Monocytes	-0.133	0.307
UniqueVDJ	t	IGG	Macrophages M0	0.153	0.24
UniqueVDJ	t	IGG	Macrophages M1	.295*	0.021
UniqueVDJ	t	IGG	Macrophages M2	-0.23	0.074
UniqueVDJ	t	IGG	Dendritic cells resting	0.083	0.527
UniqueVDJ	t	IGG	Dendritic cells activated	-0.169	0.194
UniqueVDJ	t	IGG	Mast cells resting	-.340**	0.007
UniqueVDJ	t	IGG	Mast cells activated	0.043	0.743
UniqueVDJ	t	IGG	Eosinophils	0.031	0.81
UniqueVDJ	t	IGG	Neutrophils	-0.234	0.07
UniqueVDJ	t	IGG	CD28	.299*	0.019
UniqueVDJ	t	IGG	OX40	.305*	0.017
UniqueVDJ	t	IGG	GITR	.259*	0.044
UniqueVDJ	t	IGG	CD137	.265*	0.039
UniqueVDJ	t	IGG	CD27	.533**	0
UniqueVDJ	t	IGG	HVEM	0.16	0.219
UniqueVDJ	t	IGG	CD40	-0.052	0.689
UniqueVDJ	t	IGG	CTLA4	.437**	0
UniqueVDJ	t	IGG	PD1	.511**	0
UniqueVDJ	t	IGG	B7-1	.489**	0
UniqueVDJ	t	IGG	TIM3	.370**	0.003
UniqueVDJ	t	IGG	BTLA	.543**	0
UniqueVDJ	t	IGG	VISTA	0.233	0.071
UniqueVDJ	t	IGG	LAG3	0.244	0.058
UniqueVDJ	t	IGG	TIGIT	.403**	0.001
UniqueVDJ	t	IGG	FOXP3	0.142	0.274
UniqueVDJ	t	IGG	LAYN	.410**	0.001
UniqueVDJ	t	IGG	CD39	.545**	0
UniqueVDJ	t	IGG	CD103	0.228	0.077
UniqueVDJ	t	IGG	CD161	.679**	0
UniqueVDJ	t	IGG	IL17D	-0.062	0.633
UniqueVDJ	t	IGG	IL17RA	.271*	0.035
UniqueVDJ	t	IGG	IL17RB	-.314*	0.014
UniqueVDJ	t	IGG	IL17RC	-0.206	0.111
UniqueVDJ	t	IGG	IL17RD	.378**	0.003
UniqueVDJ	t	IGG	IL17RE	-0.091	0.486
UniqueVDJ	t	IGG	TNF	.471**	0
UniqueVDJ	t	IGG	IFNG	.379**	0.003
UniqueVDJ	t	IGM	stromalscore	.559**	0
UniqueVDJ	t	IGM	immunescore	.515**	0
UniqueVDJ	t	IGM	estimatescore	.590**	0
UniqueVDJ	t	IGM	purit	-.399**	0.001
UniqueVDJ	t	IGM	ploidy	-.372**	0.003
UniqueVDJ	t	IGM	TMB	-0.138	0.289
UniqueVDJ	t	IGM	TNB	-0.148	0.254
UniqueVDJ	t	IGM	B cells naive	.465**	0
UniqueVDJ	t	IGM	B cells memory	0.106	0.414
UniqueVDJ	t	IGM	Plasma cells	0.191	0.14
UniqueVDJ	t	IGM	T cells CD8	0.177	0.173
UniqueVDJ	t	IGM	T cells CD4 naive	0.117	0.368
UniqueVDJ	t	IGM	T cells CD4 memory resting	.410**	0.001
UniqueVDJ	t	IGM	T cells CD4 memory activated	0.204	0.114
UniqueVDJ	t	IGM	T cells follicular helper	-.473**	0
UniqueVDJ	t	IGM	T cells regulatory (Tregs)	-0.106	0.417
UniqueVDJ	t	IGM	T cells gamma delta	-.272*	0.034
UniqueVDJ	t	IGM	NK cells resting	0.008	0.951
UniqueVDJ	t	IGM	NK cells activated	-0.174	0.181
UniqueVDJ	t	IGM	Monocytes	-0.087	0.504
UniqueVDJ	t	IGM	Macrophages M0	0.143	0.273
UniqueVDJ	t	IGM	Macrophages M1	0.186	0.152
UniqueVDJ	t	IGM	Macrophages M2	-0.217	0.093
UniqueVDJ	t	IGM	Dendritic cells resting	0.136	0.297
UniqueVDJ	t	IGM	Dendritic cells activated	-0.111	0.395
UniqueVDJ	t	IGM	Mast cells resting	-0.23	0.075
UniqueVDJ	t	IGM	Mast cells activated	-0.012	0.926
UniqueVDJ	t	IGM	Eosinophils	-0.023	0.863
UniqueVDJ	t	IGM	Neutrophils	-.334**	0.009
UniqueVDJ	t	IGM	CD28	.331**	0.009
UniqueVDJ	t	IGM	OX40	.302*	0.018
UniqueVDJ	t	IGM	GITR	.335**	0.008
UniqueVDJ	t	IGM	CD137	0.164	0.206
UniqueVDJ	t	IGM	CD27	.451**	0
UniqueVDJ	t	IGM	HVEM	0.182	0.16
UniqueVDJ	t	IGM	CD40	-0.079	0.546
UniqueVDJ	t	IGM	CTLA4	.378**	0.003
UniqueVDJ	t	IGM	PD1	.416**	0.001
UniqueVDJ	t	IGM	B7-1	.352**	0.005
UniqueVDJ	t	IGM	TIM3	.340**	0.007
UniqueVDJ	t	IGM	BTLA	.511**	0
UniqueVDJ	t	IGM	VISTA	0.248	0.053
UniqueVDJ	t	IGM	LAG3	.295*	0.021
UniqueVDJ	t	IGM	TIGIT	.383**	0.002
UniqueVDJ	t	IGM	FOXP3	0.132	0.311
UniqueVDJ	t	IGM	LAYN	.386**	0.002
UniqueVDJ	t	IGM	CD39	.493**	0
UniqueVDJ	t	IGM	CD103	.337**	0.008
UniqueVDJ	t	IGM	CD161	.726**	0
UniqueVDJ	t	IGM	IL17D	0.038	0.77
UniqueVDJ	t	IGM	IL17RA	.273*	0.033
UniqueVDJ	t	IGM	IL17RB	-0.146	0.263
UniqueVDJ	t	IGM	IL17RC	-0.173	0.184
UniqueVDJ	t	IGM	IL17RD	.376**	0.003
UniqueVDJ	t	IGM	IL17RE	0.041	0.755
UniqueVDJ	t	IGM	TNF	.442**	0
UniqueVDJ	t	IGM	IFNG	0.238	0.064
UniqueCDR3aa	t	TRA	stromalscore	.470**	0
UniqueCDR3aa	t	TRA	immunescore	.537**	0
UniqueCDR3aa	t	TRA	estimatescore	.545**	0
UniqueCDR3aa	t	TRA	purit	-.479**	0
UniqueCDR3aa	t	TRA	ploidy	-0.199	0.114
UniqueCDR3aa	t	TRA	TMB	-.285*	0.023
UniqueCDR3aa	t	TRA	TNB	-.330**	0.008
UniqueCDR3aa	t	TRA	B cells naive	.378**	0.002
UniqueCDR3aa	t	TRA	B cells memory	0.096	0.449
UniqueCDR3aa	t	TRA	Plasma cells	.324**	0.009
UniqueCDR3aa	t	TRA	T cells CD8	.293*	0.019
UniqueCDR3aa	t	TRA	T cells CD4 naive	0.072	0.574
UniqueCDR3aa	t	TRA	T cells CD4 memory resting	.390**	0.001
UniqueCDR3aa	t	TRA	T cells CD4 memory activated	.308*	0.013
UniqueCDR3aa	t	TRA	T cells follicular helper	-.368**	0.003
UniqueCDR3aa	t	TRA	T cells regulatory (Tregs)	-0.068	0.592
UniqueCDR3aa	t	TRA	T cells gamma delta	-0.141	0.266
UniqueCDR3aa	t	TRA	NK cells resting	-0.057	0.656
UniqueCDR3aa	t	TRA	NK cells activated	-0.066	0.603
UniqueCDR3aa	t	TRA	Monocytes	-.268*	0.032
UniqueCDR3aa	t	TRA	Macrophages M0	0.047	0.712
UniqueCDR3aa	t	TRA	Macrophages M1	0.24	0.056
UniqueCDR3aa	t	TRA	Macrophages M2	-0.173	0.173
UniqueCDR3aa	t	TRA	Dendritic cells resting	0.245	0.051
UniqueCDR3aa	t	TRA	Dendritic cells activated	-0.124	0.33
UniqueCDR3aa	t	TRA	Mast cells resting	-.413**	0.001
UniqueCDR3aa	t	TRA	Mast cells activated	0.132	0.298
UniqueCDR3aa	t	TRA	Eosinophils	-0.111	0.384
UniqueCDR3aa	t	TRA	Neutrophils	-.419**	0.001
UniqueCDR3aa	t	TRA	CD28	.352**	0.004
UniqueCDR3aa	t	TRA	OX40	.332**	0.007
UniqueCDR3aa	t	TRA	GITR	.322**	0.009
UniqueCDR3aa	t	TRA	CD137	.326**	0.008
UniqueCDR3aa	t	TRA	CD27	.607**	0
UniqueCDR3aa	t	TRA	HVEM	0.071	0.579
UniqueCDR3aa	t	TRA	CD40	-0.186	0.141
UniqueCDR3aa	t	TRA	CTLA4	.477**	0
UniqueCDR3aa	t	TRA	PD1	.468**	0
UniqueCDR3aa	t	TRA	B7-1	.406**	0.001
UniqueCDR3aa	t	TRA	TIM3	.352**	0.004
UniqueCDR3aa	t	TRA	BTLA	.692**	0
UniqueCDR3aa	t	TRA	VISTA	0.161	0.204
UniqueCDR3aa	t	TRA	LAG3	0.172	0.174
UniqueCDR3aa	t	TRA	TIGIT	.414**	0.001
UniqueCDR3aa	t	TRA	FOXP3	0.209	0.097
UniqueCDR3aa	t	TRA	LAYN	.397**	0.001
UniqueCDR3aa	t	TRA	CD39	.474**	0
UniqueCDR3aa	t	TRA	CD103	.336**	0.007
UniqueCDR3aa	t	TRA	CD161	.704**	0
UniqueCDR3aa	t	TRA	IL17D	0.003	0.983
UniqueCDR3aa	t	TRA	IL17RA	0.204	0.106
UniqueCDR3aa	t	TRA	IL17RB	0.004	0.974
UniqueCDR3aa	t	TRA	IL17RC	-0.239	0.057
UniqueCDR3aa	t	TRA	IL17RD	.312*	0.012
UniqueCDR3aa	t	TRA	IL17RE	0.094	0.459
UniqueCDR3aa	t	TRA	TNF	.452**	0
UniqueCDR3aa	t	TRA	IFNG	.455**	0
UniqueCDR3aa	t	TRB	stromalscore	.476**	0
UniqueCDR3aa	t	TRB	immunescore	.542**	0
UniqueCDR3aa	t	TRB	estimatescore	.551**	0
UniqueCDR3aa	t	TRB	purit	-.502**	0
UniqueCDR3aa	t	TRB	ploidy	-0.219	0.082
UniqueCDR3aa	t	TRB	TMB	-.314*	0.012
UniqueCDR3aa	t	TRB	TNB	-.366**	0.003
UniqueCDR3aa	t	TRB	B cells naive	.367**	0.003
UniqueCDR3aa	t	TRB	B cells memory	0.12	0.343
UniqueCDR3aa	t	TRB	Plasma cells	.337**	0.006
UniqueCDR3aa	t	TRB	T cells CD8	.292*	0.019
UniqueCDR3aa	t	TRB	T cells CD4 naive	0.072	0.574
UniqueCDR3aa	t	TRB	T cells CD4 memory resting	.399**	0.001
UniqueCDR3aa	t	TRB	T cells CD4 memory activated	.318*	0.01
UniqueCDR3aa	t	TRB	T cells follicular helper	-.372**	0.002
UniqueCDR3aa	t	TRB	T cells regulatory (Tregs)	-0.065	0.61
UniqueCDR3aa	t	TRB	T cells gamma delta	-0.157	0.214
UniqueCDR3aa	t	TRB	NK cells resting	-0.045	0.724
UniqueCDR3aa	t	TRB	NK cells activated	-0.079	0.532
UniqueCDR3aa	t	TRB	Monocytes	-.294*	0.018
UniqueCDR3aa	t	TRB	Macrophages M0	0.058	0.651
UniqueCDR3aa	t	TRB	Macrophages M1	0.239	0.058
UniqueCDR3aa	t	TRB	Macrophages M2	-0.18	0.155
UniqueCDR3aa	t	TRB	Dendritic cells resting	.255*	0.042
UniqueCDR3aa	t	TRB	Dendritic cells activated	-0.121	0.34
UniqueCDR3aa	t	TRB	Mast cells resting	-.431**	0
UniqueCDR3aa	t	TRB	Mast cells activated	0.147	0.247
UniqueCDR3aa	t	TRB	Eosinophils	-0.103	0.42
UniqueCDR3aa	t	TRB	Neutrophils	-.436**	0
UniqueCDR3aa	t	TRB	CD28	.346**	0.005
UniqueCDR3aa	t	TRB	OX40	.348**	0.005
UniqueCDR3aa	t	TRB	GITR	.341**	0.006
UniqueCDR3aa	t	TRB	CD137	.336**	0.007
UniqueCDR3aa	t	TRB	CD27	.635**	0
UniqueCDR3aa	t	TRB	HVEM	0.073	0.566
UniqueCDR3aa	t	TRB	CD40	-0.211	0.095
UniqueCDR3aa	t	TRB	CTLA4	.503**	0
UniqueCDR3aa	t	TRB	PD1	.500**	0
UniqueCDR3aa	t	TRB	B7-1	.413**	0.001
UniqueCDR3aa	t	TRB	TIM3	.355**	0.004
UniqueCDR3aa	t	TRB	BTLA	.714**	0
UniqueCDR3aa	t	TRB	VISTA	0.166	0.19
UniqueCDR3aa	t	TRB	LAG3	0.189	0.135
UniqueCDR3aa	t	TRB	TIGIT	.431**	0
UniqueCDR3aa	t	TRB	FOXP3	0.205	0.104
UniqueCDR3aa	t	TRB	LAYN	.409**	0.001
UniqueCDR3aa	t	TRB	CD39	.471**	0
UniqueCDR3aa	t	TRB	CD103	.351**	0.004
UniqueCDR3aa	t	TRB	CD161	.710**	0
UniqueCDR3aa	t	TRB	IL17D	-0.01	0.94
UniqueCDR3aa	t	TRB	IL17RA	0.201	0.112
UniqueCDR3aa	t	TRB	IL17RB	-0.02	0.875
UniqueCDR3aa	t	TRB	IL17RC	-.261*	0.037
UniqueCDR3aa	t	TRB	IL17RD	.317*	0.011
UniqueCDR3aa	t	TRB	IL17RE	0.076	0.55
UniqueCDR3aa	t	TRB	TNF	.439**	0
UniqueCDR3aa	t	TRB	IFNG	.474**	0
UniqueCDR3aa	t	TRD	stromalscore	.427**	0
UniqueCDR3aa	t	TRD	immunescore	.419**	0.001
UniqueCDR3aa	t	TRD	estimatescore	.445**	0
UniqueCDR3aa	t	TRD	purit	-.423**	0
UniqueCDR3aa	t	TRD	ploidy	-0.18	0.154
UniqueCDR3aa	t	TRD	TMB	-.308*	0.013
UniqueCDR3aa	t	TRD	TNB	-.299*	0.016
UniqueCDR3aa	t	TRD	B cells naive	.303*	0.015
UniqueCDR3aa	t	TRD	B cells memory	0.015	0.904
UniqueCDR3aa	t	TRD	Plasma cells	.300*	0.016
UniqueCDR3aa	t	TRD	T cells CD8	0.19	0.133
UniqueCDR3aa	t	TRD	T cells CD4 naive	-0.058	0.649
UniqueCDR3aa	t	TRD	T cells CD4 memory resting	.350**	0.005
UniqueCDR3aa	t	TRD	T cells CD4 memory activated	.286*	0.022
UniqueCDR3aa	t	TRD	T cells follicular helper	-0.237	0.059
UniqueCDR3aa	t	TRD	T cells regulatory (Tregs)	-0.064	0.613
UniqueCDR3aa	t	TRD	T cells gamma delta	-0.172	0.174
UniqueCDR3aa	t	TRD	NK cells resting	0.171	0.176
UniqueCDR3aa	t	TRD	NK cells activated	-.334**	0.007
UniqueCDR3aa	t	TRD	Monocytes	-0.103	0.416
UniqueCDR3aa	t	TRD	Macrophages M0	0.071	0.579
UniqueCDR3aa	t	TRD	Macrophages M1	0.191	0.13
UniqueCDR3aa	t	TRD	Macrophages M2	-.321**	0.01
UniqueCDR3aa	t	TRD	Dendritic cells resting	0.179	0.158
UniqueCDR3aa	t	TRD	Dendritic cells activated	-0.007	0.958
UniqueCDR3aa	t	TRD	Mast cells resting	-.311*	0.012
UniqueCDR3aa	t	TRD	Mast cells activated	0.114	0.37
UniqueCDR3aa	t	TRD	Eosinophils	-0.113	0.374
UniqueCDR3aa	t	TRD	Neutrophils	-0.11	0.387
UniqueCDR3aa	t	TRD	CD28	0.209	0.097
UniqueCDR3aa	t	TRD	OX40	0.186	0.142
UniqueCDR3aa	t	TRD	GITR	0.196	0.12
UniqueCDR3aa	t	TRD	CD137	0.11	0.385
UniqueCDR3aa	t	TRD	CD27	.417**	0.001
UniqueCDR3aa	t	TRD	HVEM	0.232	0.065
UniqueCDR3aa	t	TRD	CD40	0.071	0.578
UniqueCDR3aa	t	TRD	CTLA4	.313*	0.012
UniqueCDR3aa	t	TRD	PD1	.383**	0.002
UniqueCDR3aa	t	TRD	B7-1	.321**	0.01
UniqueCDR3aa	t	TRD	TIM3	.294*	0.019
UniqueCDR3aa	t	TRD	BTLA	.369**	0.003
UniqueCDR3aa	t	TRD	VISTA	0.167	0.188
UniqueCDR3aa	t	TRD	LAG3	.271*	0.031
UniqueCDR3aa	t	TRD	TIGIT	.358**	0.004
UniqueCDR3aa	t	TRD	FOXP3	0.178	0.16
UniqueCDR3aa	t	TRD	LAYN	.379**	0.002
UniqueCDR3aa	t	TRD	CD39	.365**	0.003
UniqueCDR3aa	t	TRD	CD103	0.171	0.176
UniqueCDR3aa	t	TRD	CD161	.389**	0.001
UniqueCDR3aa	t	TRD	IL17D	0.032	0.803
UniqueCDR3aa	t	TRD	IL17RA	0.195	0.123
UniqueCDR3aa	t	TRD	IL17RB	-0.201	0.111
UniqueCDR3aa	t	TRD	IL17RC	-0.087	0.496
UniqueCDR3aa	t	TRD	IL17RD	.345**	0.005
UniqueCDR3aa	t	TRD	IL17RE	0.036	0.775
UniqueCDR3aa	t	TRD	TNF	.422**	0.001
UniqueCDR3aa	t	TRD	IFNG	.341**	0.006
UniqueCDR3aa	t	TRG	stromalscore	.488**	0
UniqueCDR3aa	t	TRG	immunescore	.451**	0
UniqueCDR3aa	t	TRG	estimatescore	.511**	0
UniqueCDR3aa	t	TRG	purit	-.370**	0.003
UniqueCDR3aa	t	TRG	ploidy	-0.148	0.244
UniqueCDR3aa	t	TRG	TMB	-.256*	0.041
UniqueCDR3aa	t	TRG	TNB	-.273*	0.029
UniqueCDR3aa	t	TRG	B cells naive	0.21	0.096
UniqueCDR3aa	t	TRG	B cells memory	0.093	0.467
UniqueCDR3aa	t	TRG	Plasma cells	.308*	0.013
UniqueCDR3aa	t	TRG	T cells CD8	0.18	0.155
UniqueCDR3aa	t	TRG	T cells CD4 naive	-0.099	0.437
UniqueCDR3aa	t	TRG	T cells CD4 memory resting	0.084	0.51
UniqueCDR3aa	t	TRG	T cells CD4 memory activated	.392**	0.001
UniqueCDR3aa	t	TRG	T cells follicular helper	-0.18	0.154
UniqueCDR3aa	t	TRG	T cells regulatory (Tregs)	-0.031	0.81
UniqueCDR3aa	t	TRG	T cells gamma delta	-0.142	0.263
UniqueCDR3aa	t	TRG	NK cells resting	-0.034	0.792
UniqueCDR3aa	t	TRG	NK cells activated	-.301*	0.016
UniqueCDR3aa	t	TRG	Monocytes	-0.105	0.408
UniqueCDR3aa	t	TRG	Macrophages M0	0.217	0.085
UniqueCDR3aa	t	TRG	Macrophages M1	0.13	0.307
UniqueCDR3aa	t	TRG	Macrophages M2	-0.124	0.331
UniqueCDR3aa	t	TRG	Dendritic cells resting	0.165	0.193
UniqueCDR3aa	t	TRG	Dendritic cells activated	0.09	0.479
UniqueCDR3aa	t	TRG	Mast cells resting	-.364**	0.003
UniqueCDR3aa	t	TRG	Mast cells activated	0.155	0.222
UniqueCDR3aa	t	TRG	Eosinophils	-0.138	0.276
UniqueCDR3aa	t	TRG	Neutrophils	-0.071	0.576
UniqueCDR3aa	t	TRG	CD28	0.136	0.283
UniqueCDR3aa	t	TRG	OX40	0.19	0.132
UniqueCDR3aa	t	TRG	GITR	0.2	0.113
UniqueCDR3aa	t	TRG	CD137	0.212	0.093
UniqueCDR3aa	t	TRG	CD27	.431**	0
UniqueCDR3aa	t	TRG	HVEM	0.165	0.193
UniqueCDR3aa	t	TRG	CD40	0.102	0.424
UniqueCDR3aa	t	TRG	CTLA4	.358**	0.004
UniqueCDR3aa	t	TRG	PD1	.454**	0
UniqueCDR3aa	t	TRG	B7-1	.463**	0
UniqueCDR3aa	t	TRG	TIM3	.317*	0.011
UniqueCDR3aa	t	TRG	BTLA	.410**	0.001
UniqueCDR3aa	t	TRG	VISTA	.261*	0.038
UniqueCDR3aa	t	TRG	LAG3	.313*	0.012
UniqueCDR3aa	t	TRG	TIGIT	.416**	0.001
UniqueCDR3aa	t	TRG	FOXP3	.318*	0.01
UniqueCDR3aa	t	TRG	LAYN	0.238	0.058
UniqueCDR3aa	t	TRG	CD39	.466**	0
UniqueCDR3aa	t	TRG	CD103	0.121	0.343
UniqueCDR3aa	t	TRG	CD161	.422**	0.001
UniqueCDR3aa	t	TRG	IL17D	-0.082	0.519
UniqueCDR3aa	t	TRG	IL17RA	0.21	0.095
UniqueCDR3aa	t	TRG	IL17RB	-.270*	0.031
UniqueCDR3aa	t	TRG	IL17RC	-0.203	0.107
UniqueCDR3aa	t	TRG	IL17RD	.302*	0.015
UniqueCDR3aa	t	TRG	IL17RE	-0.071	0.576
UniqueCDR3aa	t	TRG	TNF	.461**	0
UniqueCDR3aa	t	TRG	IFNG	.333**	0.007
UniqueCDR3aa	t	IGH	stromalscore	.597**	0
UniqueCDR3aa	t	IGH	immunescore	.590**	0
UniqueCDR3aa	t	IGH	estimatescore	.652**	0
UniqueCDR3aa	t	IGH	purit	-.459**	0
UniqueCDR3aa	t	IGH	ploidy	-.299*	0.019
UniqueCDR3aa	t	IGH	TMB	-0.112	0.391
UniqueCDR3aa	t	IGH	TNB	-0.121	0.355
UniqueCDR3aa	t	IGH	B cells naive	.476**	0
UniqueCDR3aa	t	IGH	B cells memory	0.06	0.646
UniqueCDR3aa	t	IGH	Plasma cells	.398**	0.001
UniqueCDR3aa	t	IGH	T cells CD8	.274*	0.033
UniqueCDR3aa	t	IGH	T cells CD4 naive	0.117	0.368
UniqueCDR3aa	t	IGH	T cells CD4 memory resting	.335**	0.008
UniqueCDR3aa	t	IGH	T cells CD4 memory activated	0.227	0.078
UniqueCDR3aa	t	IGH	T cells follicular helper	-.391**	0.002
UniqueCDR3aa	t	IGH	T cells regulatory (Tregs)	-0.108	0.409
UniqueCDR3aa	t	IGH	T cells gamma delta	-.273*	0.033
UniqueCDR3aa	t	IGH	NK cells resting	-0.01	0.939
UniqueCDR3aa	t	IGH	NK cells activated	-0.171	0.187
UniqueCDR3aa	t	IGH	Monocytes	-0.141	0.278
UniqueCDR3aa	t	IGH	Macrophages M0	0.154	0.236
UniqueCDR3aa	t	IGH	Macrophages M1	.295*	0.021
UniqueCDR3aa	t	IGH	Macrophages M2	-.288*	0.024
UniqueCDR3aa	t	IGH	Dendritic cells resting	0.072	0.581
UniqueCDR3aa	t	IGH	Dendritic cells activated	-0.163	0.21
UniqueCDR3aa	t	IGH	Mast cells resting	-.347**	0.006
UniqueCDR3aa	t	IGH	Mast cells activated	0.041	0.751
UniqueCDR3aa	t	IGH	Eosinophils	0.022	0.864
UniqueCDR3aa	t	IGH	Neutrophils	-.272*	0.034
UniqueCDR3aa	t	IGH	CD28	.372**	0.003
UniqueCDR3aa	t	IGH	OX40	.369**	0.003
UniqueCDR3aa	t	IGH	GITR	.331**	0.009
UniqueCDR3aa	t	IGH	CD137	.277*	0.031
UniqueCDR3aa	t	IGH	CD27	.559**	0
UniqueCDR3aa	t	IGH	HVEM	0.206	0.111
UniqueCDR3aa	t	IGH	CD40	-0.016	0.903
UniqueCDR3aa	t	IGH	CTLA4	.470**	0
UniqueCDR3aa	t	IGH	PD1	.541**	0
UniqueCDR3aa	t	IGH	B7-1	.477**	0
UniqueCDR3aa	t	IGH	TIM3	.393**	0.002
UniqueCDR3aa	t	IGH	BTLA	.545**	0
UniqueCDR3aa	t	IGH	VISTA	.290*	0.023
UniqueCDR3aa	t	IGH	LAG3	.302*	0.018
UniqueCDR3aa	t	IGH	TIGIT	.440**	0
UniqueCDR3aa	t	IGH	FOXP3	0.155	0.232
UniqueCDR3aa	t	IGH	LAYN	.413**	0.001
UniqueCDR3aa	t	IGH	CD39	.529**	0
UniqueCDR3aa	t	IGH	CD103	.256*	0.047
UniqueCDR3aa	t	IGH	CD161	.711**	0
UniqueCDR3aa	t	IGH	IL17D	0.01	0.939
UniqueCDR3aa	t	IGH	IL17RA	.310*	0.015
UniqueCDR3aa	t	IGH	IL17RB	-.275*	0.032
UniqueCDR3aa	t	IGH	IL17RC	-0.15	0.249
UniqueCDR3aa	t	IGH	IL17RD	.385**	0.002
UniqueCDR3aa	t	IGH	IL17RE	-0.013	0.919
UniqueCDR3aa	t	IGH	TNF	.522**	0
UniqueCDR3aa	t	IGH	IFNG	.377**	0.003
UniqueCDR3aa	t	IGA	stromalscore	.646**	0
UniqueCDR3aa	t	IGA	immunescore	.571**	0
UniqueCDR3aa	t	IGA	estimatescore	.666**	0
UniqueCDR3aa	t	IGA	purit	-.475**	0
UniqueCDR3aa	t	IGA	ploidy	-.318*	0.013
UniqueCDR3aa	t	IGA	TMB	-0.157	0.226
UniqueCDR3aa	t	IGA	TNB	-0.14	0.282
UniqueCDR3aa	t	IGA	B cells naive	.452**	0
UniqueCDR3aa	t	IGA	B cells memory	0.02	0.879
UniqueCDR3aa	t	IGA	Plasma cells	.356**	0.005
UniqueCDR3aa	t	IGA	T cells CD8	.289*	0.024
UniqueCDR3aa	t	IGA	T cells CD4 naive	0.11	0.399
UniqueCDR3aa	t	IGA	T cells CD4 memory resting	0.232	0.072
UniqueCDR3aa	t	IGA	T cells CD4 memory activated	0.197	0.129
UniqueCDR3aa	t	IGA	T cells follicular helper	-.371**	0.003
UniqueCDR3aa	t	IGA	T cells regulatory (Tregs)	-0.118	0.366
UniqueCDR3aa	t	IGA	T cells gamma delta	-.285*	0.026
UniqueCDR3aa	t	IGA	NK cells resting	-0.017	0.899
UniqueCDR3aa	t	IGA	NK cells activated	-0.17	0.19
UniqueCDR3aa	t	IGA	Monocytes	-0.069	0.595
UniqueCDR3aa	t	IGA	Macrophages M0	0.134	0.305
UniqueCDR3aa	t	IGA	Macrophages M1	.311*	0.015
UniqueCDR3aa	t	IGA	Macrophages M2	-0.182	0.161
UniqueCDR3aa	t	IGA	Dendritic cells resting	0.003	0.98
UniqueCDR3aa	t	IGA	Dendritic cells activated	-0.15	0.248
UniqueCDR3aa	t	IGA	Mast cells resting	-.293*	0.022
UniqueCDR3aa	t	IGA	Mast cells activated	0.001	0.993
UniqueCDR3aa	t	IGA	Eosinophils	-0.02	0.876
UniqueCDR3aa	t	IGA	Neutrophils	-0.187	0.149
UniqueCDR3aa	t	IGA	CD28	.313*	0.014
UniqueCDR3aa	t	IGA	OX40	.255*	0.048
UniqueCDR3aa	t	IGA	GITR	0.209	0.106
UniqueCDR3aa	t	IGA	CD137	0.175	0.179
UniqueCDR3aa	t	IGA	CD27	.460**	0
UniqueCDR3aa	t	IGA	HVEM	0.102	0.435
UniqueCDR3aa	t	IGA	CD40	0.044	0.736
UniqueCDR3aa	t	IGA	CTLA4	.333**	0.009
UniqueCDR3aa	t	IGA	PD1	.386**	0.002
UniqueCDR3aa	t	IGA	B7-1	.400**	0.001
UniqueCDR3aa	t	IGA	TIM3	.355**	0.005
UniqueCDR3aa	t	IGA	BTLA	.471**	0
UniqueCDR3aa	t	IGA	VISTA	0.252	0.05
UniqueCDR3aa	t	IGA	LAG3	0.236	0.067
UniqueCDR3aa	t	IGA	TIGIT	.329**	0.01
UniqueCDR3aa	t	IGA	FOXP3	0.153	0.239
UniqueCDR3aa	t	IGA	LAYN	.380**	0.003
UniqueCDR3aa	t	IGA	CD39	.558**	0
UniqueCDR3aa	t	IGA	CD103	0.191	0.141
UniqueCDR3aa	t	IGA	CD161	.689**	0
UniqueCDR3aa	t	IGA	IL17D	-0.027	0.836
UniqueCDR3aa	t	IGA	IL17RA	.300*	0.019
UniqueCDR3aa	t	IGA	IL17RB	-.324*	0.011
UniqueCDR3aa	t	IGA	IL17RC	-0.1	0.444
UniqueCDR3aa	t	IGA	IL17RD	.345**	0.006
UniqueCDR3aa	t	IGA	IL17RE	-0.043	0.745
UniqueCDR3aa	t	IGA	TNF	.507**	0
UniqueCDR3aa	t	IGA	IFNG	.361**	0.004
UniqueCDR3aa	t	IGG	stromalscore	.642**	0
UniqueCDR3aa	t	IGG	immunescore	.596**	0
UniqueCDR3aa	t	IGG	estimatescore	.679**	0
UniqueCDR3aa	t	IGG	purit	-.467**	0
UniqueCDR3aa	t	IGG	ploidy	-0.231	0.073
UniqueCDR3aa	t	IGG	TMB	-0.156	0.229
UniqueCDR3aa	t	IGG	TNB	-0.115	0.378
UniqueCDR3aa	t	IGG	B cells naive	.421**	0.001
UniqueCDR3aa	t	IGG	B cells memory	0.04	0.759
UniqueCDR3aa	t	IGG	Plasma cells	.451**	0
UniqueCDR3aa	t	IGG	T cells CD8	.292*	0.022
UniqueCDR3aa	t	IGG	T cells CD4 naive	0.125	0.338
UniqueCDR3aa	t	IGG	T cells CD4 memory resting	.281*	0.028
UniqueCDR3aa	t	IGG	T cells CD4 memory activated	0.242	0.06
UniqueCDR3aa	t	IGG	T cells follicular helper	-.361**	0.004
UniqueCDR3aa	t	IGG	T cells regulatory (Tregs)	-0.173	0.181
UniqueCDR3aa	t	IGG	T cells gamma delta	-.282*	0.028
UniqueCDR3aa	t	IGG	NK cells resting	-0.012	0.929
UniqueCDR3aa	t	IGG	NK cells activated	-0.151	0.244
UniqueCDR3aa	t	IGG	Monocytes	-0.127	0.33
UniqueCDR3aa	t	IGG	Macrophages M0	0.154	0.236
UniqueCDR3aa	t	IGG	Macrophages M1	.301*	0.018
UniqueCDR3aa	t	IGG	Macrophages M2	-0.241	0.061
UniqueCDR3aa	t	IGG	Dendritic cells resting	0.055	0.675
UniqueCDR3aa	t	IGG	Dendritic cells activated	-0.172	0.186
UniqueCDR3aa	t	IGG	Mast cells resting	-.343**	0.007
UniqueCDR3aa	t	IGG	Mast cells activated	0.037	0.775
UniqueCDR3aa	t	IGG	Eosinophils	0.045	0.731
UniqueCDR3aa	t	IGG	Neutrophils	-0.227	0.079
UniqueCDR3aa	t	IGG	CD28	.311*	0.015
UniqueCDR3aa	t	IGG	OX40	.328**	0.01
UniqueCDR3aa	t	IGG	GITR	.277*	0.031
UniqueCDR3aa	t	IGG	CD137	.286*	0.025
UniqueCDR3aa	t	IGG	CD27	.546**	0
UniqueCDR3aa	t	IGG	HVEM	0.165	0.205
UniqueCDR3aa	t	IGG	CD40	-0.042	0.747
UniqueCDR3aa	t	IGG	CTLA4	.447**	0
UniqueCDR3aa	t	IGG	PD1	.521**	0
UniqueCDR3aa	t	IGG	B7-1	.496**	0
UniqueCDR3aa	t	IGG	TIM3	.383**	0.002
UniqueCDR3aa	t	IGG	BTLA	.546**	0
UniqueCDR3aa	t	IGG	VISTA	0.247	0.055
UniqueCDR3aa	t	IGG	LAG3	.256*	0.046
UniqueCDR3aa	t	IGG	TIGIT	.415**	0.001
UniqueCDR3aa	t	IGG	FOXP3	0.153	0.238
UniqueCDR3aa	t	IGG	LAYN	.421**	0.001
UniqueCDR3aa	t	IGG	CD39	.543**	0
UniqueCDR3aa	t	IGG	CD103	0.227	0.079
UniqueCDR3aa	t	IGG	CD161	.675**	0
UniqueCDR3aa	t	IGG	IL17D	-0.057	0.66
UniqueCDR3aa	t	IGG	IL17RA	.284*	0.027
UniqueCDR3aa	t	IGG	IL17RB	-.329**	0.01
UniqueCDR3aa	t	IGG	IL17RC	-0.189	0.145
UniqueCDR3aa	t	IGG	IL17RD	.374**	0.003
UniqueCDR3aa	t	IGG	IL17RE	-0.088	0.499
UniqueCDR3aa	t	IGG	TNF	.478**	0
UniqueCDR3aa	t	IGG	IFNG	.386**	0.002
UniqueCDR3aa	t	IGM	stromalscore	.554**	0
UniqueCDR3aa	t	IGM	immunescore	.506**	0
UniqueCDR3aa	t	IGM	estimatescore	.585**	0
UniqueCDR3aa	t	IGM	purit	-.406**	0.001
UniqueCDR3aa	t	IGM	ploidy	-.370**	0.003
UniqueCDR3aa	t	IGM	TMB	-0.143	0.273
UniqueCDR3aa	t	IGM	TNB	-0.15	0.25
UniqueCDR3aa	t	IGM	B cells naive	.477**	0
UniqueCDR3aa	t	IGM	B cells memory	0.094	0.473
UniqueCDR3aa	t	IGM	Plasma cells	0.182	0.161
UniqueCDR3aa	t	IGM	T cells CD8	0.165	0.203
UniqueCDR3aa	t	IGM	T cells CD4 naive	0.117	0.368
UniqueCDR3aa	t	IGM	T cells CD4 memory resting	.402**	0.001
UniqueCDR3aa	t	IGM	T cells CD4 memory activated	0.197	0.127
UniqueCDR3aa	t	IGM	T cells follicular helper	-.465**	0
UniqueCDR3aa	t	IGM	T cells regulatory (Tregs)	-0.107	0.412
UniqueCDR3aa	t	IGM	T cells gamma delta	-.272*	0.034
UniqueCDR3aa	t	IGM	NK cells resting	0.028	0.831
UniqueCDR3aa	t	IGM	NK cells activated	-0.175	0.177
UniqueCDR3aa	t	IGM	Monocytes	-0.089	0.497
UniqueCDR3aa	t	IGM	Macrophages M0	0.16	0.217
UniqueCDR3aa	t	IGM	Macrophages M1	0.179	0.167
UniqueCDR3aa	t	IGM	Macrophages M2	-0.223	0.083
UniqueCDR3aa	t	IGM	Dendritic cells resting	0.116	0.373
UniqueCDR3aa	t	IGM	Dendritic cells activated	-0.112	0.389
UniqueCDR3aa	t	IGM	Mast cells resting	-0.218	0.091
UniqueCDR3aa	t	IGM	Mast cells activated	-0.026	0.845
UniqueCDR3aa	t	IGM	Eosinophils	-0.006	0.963
UniqueCDR3aa	t	IGM	Neutrophils	-.331**	0.009
UniqueCDR3aa	t	IGM	CD28	.332**	0.009
UniqueCDR3aa	t	IGM	OX40	.310*	0.015
UniqueCDR3aa	t	IGM	GITR	.339**	0.007
UniqueCDR3aa	t	IGM	CD137	0.154	0.235
UniqueCDR3aa	t	IGM	CD27	.437**	0
UniqueCDR3aa	t	IGM	HVEM	0.177	0.173
UniqueCDR3aa	t	IGM	CD40	-0.081	0.536
UniqueCDR3aa	t	IGM	CTLA4	.367**	0.004
UniqueCDR3aa	t	IGM	PD1	.405**	0.001
UniqueCDR3aa	t	IGM	B7-1	.335**	0.008
UniqueCDR3aa	t	IGM	TIM3	.330**	0.009
UniqueCDR3aa	t	IGM	BTLA	.498**	0
UniqueCDR3aa	t	IGM	VISTA	0.245	0.057
UniqueCDR3aa	t	IGM	LAG3	.295*	0.021
UniqueCDR3aa	t	IGM	TIGIT	.364**	0.004
UniqueCDR3aa	t	IGM	FOXP3	0.122	0.347
UniqueCDR3aa	t	IGM	LAYN	.385**	0.002
UniqueCDR3aa	t	IGM	CD39	.477**	0
UniqueCDR3aa	t	IGM	CD103	.324*	0.011
UniqueCDR3aa	t	IGM	CD161	.712**	0
UniqueCDR3aa	t	IGM	IL17D	0.021	0.874
UniqueCDR3aa	t	IGM	IL17RA	.263*	0.041
UniqueCDR3aa	t	IGM	IL17RB	-0.161	0.214
UniqueCDR3aa	t	IGM	IL17RC	-0.188	0.148
UniqueCDR3aa	t	IGM	IL17RD	.371**	0.003
UniqueCDR3aa	t	IGM	IL17RE	0.029	0.822
UniqueCDR3aa	t	IGM	TNF	.439**	0
UniqueCDR3aa	t	IGM	IFNG	0.228	0.077
NSDEVDJ	n	TRA	stromalscore	0.059	0.645
NSDEVDJ	n	TRA	immunescore	0.007	0.958
NSDEVDJ	n	TRA	estimatescore	0.028	0.828
NSDEVDJ	n	TRA	B cells naive	0.009	0.941
NSDEVDJ	n	TRA	B cells memory	.378**	0.002
NSDEVDJ	n	TRA	Plasma cells	.354**	0.004
NSDEVDJ	n	TRA	T cells CD8	-0.168	0.185
NSDEVDJ	n	TRA	T cells CD4 naive	.	.
NSDEVDJ	n	TRA	T cells CD4 memory resting	.277*	0.027
NSDEVDJ	n	TRA	T cells CD4 memory activated	0.107	0.401
NSDEVDJ	n	TRA	T cells follicular helper	-0.083	0.512
NSDEVDJ	n	TRA	T cells regulatory (Tregs)	-0.12	0.344
NSDEVDJ	n	TRA	T cells gamma delta	-0.101	0.428
NSDEVDJ	n	TRA	NK cells resting	0.021	0.867
NSDEVDJ	n	TRA	NK cells activated	-0.105	0.409
NSDEVDJ	n	TRA	Monocytes	0.227	0.072
NSDEVDJ	n	TRA	Macrophages M0	-0.199	0.116
NSDEVDJ	n	TRA	Macrophages M1	0.095	0.457
NSDEVDJ	n	TRA	Macrophages M2	-.262*	0.037
NSDEVDJ	n	TRA	Dendritic cells resting	0.219	0.082
NSDEVDJ	n	TRA	Dendritic cells activated	.	.
NSDEVDJ	n	TRA	Mast cells resting	-0.029	0.82
NSDEVDJ	n	TRA	Mast cells activated	0.071	0.579
NSDEVDJ	n	TRA	Eosinophils	.	.
NSDEVDJ	n	TRA	Neutrophils	-.304*	0.015
NSDEVDJ	n	TRA	CD28	0.02	0.875
NSDEVDJ	n	TRA	OX40	-0.082	0.521
NSDEVDJ	n	TRA	GITR	0.118	0.354
NSDEVDJ	n	TRA	CD137	0.105	0.407
NSDEVDJ	n	TRA	CD27	0.105	0.409
NSDEVDJ	n	TRA	HVEM	-0.138	0.278
NSDEVDJ	n	TRA	CD40	-0.239	0.057
NSDEVDJ	n	TRA	CTLA4	0.15	0.237
NSDEVDJ	n	TRA	PD1	-0.001	0.997
NSDEVDJ	n	TRA	B7-1	0.012	0.923
NSDEVDJ	n	TRA	TIM3	-0.195	0.123
NSDEVDJ	n	TRA	BTLA	0.072	0.574
NSDEVDJ	n	TRA	VISTA	-0.135	0.289
NSDEVDJ	n	TRA	LAG3	-0.207	0.101
NSDEVDJ	n	TRA	TIGIT	0.087	0.495
NSDEVDJ	n	TRA	FOXP3	-.291*	0.019
NSDEVDJ	n	TRA	LAYN	0.024	0.853
NSDEVDJ	n	TRA	CD39	0.081	0.527
NSDEVDJ	n	TRA	CD103	-0.159	0.211
NSDEVDJ	n	TRA	CD161	-.255*	0.042
NSDEVDJ	n	TRA	IL17D	0.049	0.7
NSDEVDJ	n	TRA	IL17RA	-0.125	0.324
NSDEVDJ	n	TRA	IL17RB	0.016	0.9
NSDEVDJ	n	TRA	IL17RC	-.348**	0.005
NSDEVDJ	n	TRA	IL17RD	0.175	0.167
NSDEVDJ	n	TRA	IL17RE	-.247*	0.049
NSDEVDJ	n	TRA	TNF	-0.043	0.736
NSDEVDJ	n	TRA	IFNG	-0.021	0.868
NSDEVDJ	n	TRB	stromalscore	-0.06	0.639
NSDEVDJ	n	TRB	immunescore	-0.18	0.154
NSDEVDJ	n	TRB	estimatescore	-0.143	0.261
NSDEVDJ	n	TRB	B cells naive	-0.086	0.497
NSDEVDJ	n	TRB	B cells memory	.334**	0.007
NSDEVDJ	n	TRB	Plasma cells	.401**	0.001
NSDEVDJ	n	TRB	T cells CD8	-.336**	0.007
NSDEVDJ	n	TRB	T cells CD4 naive	.	.
NSDEVDJ	n	TRB	T cells CD4 memory resting	.264*	0.035
NSDEVDJ	n	TRB	T cells CD4 memory activated	0.007	0.956
NSDEVDJ	n	TRB	T cells follicular helper	-0.142	0.264
NSDEVDJ	n	TRB	T cells regulatory (Tregs)	-0.165	0.193
NSDEVDJ	n	TRB	T cells gamma delta	-0.034	0.791
NSDEVDJ	n	TRB	NK cells resting	0.145	0.255
NSDEVDJ	n	TRB	NK cells activated	-0.159	0.211
NSDEVDJ	n	TRB	Monocytes	0.081	0.523
NSDEVDJ	n	TRB	Macrophages M0	-0.215	0.088
NSDEVDJ	n	TRB	Macrophages M1	0.035	0.786
NSDEVDJ	n	TRB	Macrophages M2	-0.089	0.483
NSDEVDJ	n	TRB	Dendritic cells resting	0.188	0.137
NSDEVDJ	n	TRB	Dendritic cells activated	.	.
NSDEVDJ	n	TRB	Mast cells resting	-0.026	0.839
NSDEVDJ	n	TRB	Mast cells activated	-0.012	0.926
NSDEVDJ	n	TRB	Eosinophils	.	.
NSDEVDJ	n	TRB	Neutrophils	-0.237	0.059
NSDEVDJ	n	TRB	CD28	-0.109	0.391
NSDEVDJ	n	TRB	OX40	-0.204	0.105
NSDEVDJ	n	TRB	GITR	0.018	0.886
NSDEVDJ	n	TRB	CD137	0.006	0.961
NSDEVDJ	n	TRB	CD27	-0.067	0.597
NSDEVDJ	n	TRB	HVEM	-0.131	0.301
NSDEVDJ	n	TRB	CD40	-0.191	0.131
NSDEVDJ	n	TRB	CTLA4	0.051	0.686
NSDEVDJ	n	TRB	PD1	-0.128	0.313
NSDEVDJ	n	TRB	B7-1	-0.138	0.276
NSDEVDJ	n	TRB	TIM3	-0.203	0.108
NSDEVDJ	n	TRB	BTLA	-0.036	0.779
NSDEVDJ	n	TRB	VISTA	-0.167	0.188
NSDEVDJ	n	TRB	LAG3	-.352**	0.004
NSDEVDJ	n	TRB	TIGIT	-0.05	0.694
NSDEVDJ	n	TRB	FOXP3	-0.19	0.132
NSDEVDJ	n	TRB	LAYN	-0.048	0.705
NSDEVDJ	n	TRB	CD39	-0.002	0.986
NSDEVDJ	n	TRB	CD103	-.246*	0.05
NSDEVDJ	n	TRB	CD161	-.270*	0.031
NSDEVDJ	n	TRB	IL17D	-0.017	0.894
NSDEVDJ	n	TRB	IL17RA	-0.097	0.445
NSDEVDJ	n	TRB	IL17RB	0.109	0.393
NSDEVDJ	n	TRB	IL17RC	-0.238	0.058
NSDEVDJ	n	TRB	IL17RD	0.107	0.398
NSDEVDJ	n	TRB	IL17RE	-0.227	0.072
NSDEVDJ	n	TRB	TNF	-0.136	0.283
NSDEVDJ	n	TRB	IFNG	-0.157	0.215
NSDEVDJ	n	TRD	stromalscore	0.028	0.826
NSDEVDJ	n	TRD	immunescore	-0.01	0.935
NSDEVDJ	n	TRD	estimatescore	0.013	0.919
NSDEVDJ	n	TRD	B cells naive	-0.049	0.701
NSDEVDJ	n	TRD	B cells memory	0.135	0.288
NSDEVDJ	n	TRD	Plasma cells	.262*	0.036
NSDEVDJ	n	TRD	T cells CD8	-0.143	0.259
NSDEVDJ	n	TRD	T cells CD4 naive	.	.
NSDEVDJ	n	TRD	T cells CD4 memory resting	0.2	0.113
NSDEVDJ	n	TRD	T cells CD4 memory activated	-0.046	0.717
NSDEVDJ	n	TRD	T cells follicular helper	-0.016	0.903
NSDEVDJ	n	TRD	T cells regulatory (Tregs)	-0.163	0.199
NSDEVDJ	n	TRD	T cells gamma delta	-0.191	0.13
NSDEVDJ	n	TRD	NK cells resting	0.011	0.933
NSDEVDJ	n	TRD	NK cells activated	-0.069	0.588
NSDEVDJ	n	TRD	Monocytes	-0.044	0.731
NSDEVDJ	n	TRD	Macrophages M0	-0.192	0.129
NSDEVDJ	n	TRD	Macrophages M1	0.182	0.15
NSDEVDJ	n	TRD	Macrophages M2	0.042	0.74
NSDEVDJ	n	TRD	Dendritic cells resting	0.072	0.573
NSDEVDJ	n	TRD	Dendritic cells activated	.	.
NSDEVDJ	n	TRD	Mast cells resting	0.009	0.941
NSDEVDJ	n	TRD	Mast cells activated	-0.026	0.838
NSDEVDJ	n	TRD	Eosinophils	.	.
NSDEVDJ	n	TRD	Neutrophils	-0.232	0.065
NSDEVDJ	n	TRD	CD28	0.045	0.722
NSDEVDJ	n	TRD	OX40	-0.085	0.503
NSDEVDJ	n	TRD	GITR	0.157	0.217
NSDEVDJ	n	TRD	CD137	0.195	0.122
NSDEVDJ	n	TRD	CD27	0.071	0.575
NSDEVDJ	n	TRD	HVEM	-0.062	0.625
NSDEVDJ	n	TRD	CD40	-0.19	0.132
NSDEVDJ	n	TRD	CTLA4	0.112	0.379
NSDEVDJ	n	TRD	PD1	-0.012	0.928
NSDEVDJ	n	TRD	B7-1	0.058	0.651
NSDEVDJ	n	TRD	TIM3	-0.095	0.455
NSDEVDJ	n	TRD	BTLA	0.095	0.455
NSDEVDJ	n	TRD	VISTA	0	0.998
NSDEVDJ	n	TRD	LAG3	-.315*	0.011
NSDEVDJ	n	TRD	TIGIT	0.004	0.976
NSDEVDJ	n	TRD	FOXP3	0.019	0.879
NSDEVDJ	n	TRD	LAYN	-0.101	0.429
NSDEVDJ	n	TRD	CD39	0.07	0.581
NSDEVDJ	n	TRD	CD103	-0.165	0.194
NSDEVDJ	n	TRD	CD161	-0.183	0.147
NSDEVDJ	n	TRD	IL17D	0.037	0.772
NSDEVDJ	n	TRD	IL17RA	-0.195	0.123
NSDEVDJ	n	TRD	IL17RB	-0.05	0.693
NSDEVDJ	n	TRD	IL17RC	-0.24	0.056
NSDEVDJ	n	TRD	IL17RD	0.061	0.633
NSDEVDJ	n	TRD	IL17RE	-0.229	0.069
NSDEVDJ	n	TRD	TNF	-0.078	0.541
NSDEVDJ	n	TRD	IFNG	-0.126	0.321
NSDEVDJ	n	TRG	stromalscore	-0.014	0.913
NSDEVDJ	n	TRG	immunescore	-0.066	0.603
NSDEVDJ	n	TRG	estimatescore	-0.055	0.664
NSDEVDJ	n	TRG	B cells naive	-0.2	0.113
NSDEVDJ	n	TRG	B cells memory	0.226	0.072
NSDEVDJ	n	TRG	Plasma cells	.414**	0.001
NSDEVDJ	n	TRG	T cells CD8	-0.14	0.268
NSDEVDJ	n	TRG	T cells CD4 naive	.	.
NSDEVDJ	n	TRG	T cells CD4 memory resting	.262*	0.037
NSDEVDJ	n	TRG	T cells CD4 memory activated	-0.157	0.215
NSDEVDJ	n	TRG	T cells follicular helper	-0.063	0.618
NSDEVDJ	n	TRG	T cells regulatory (Tregs)	-0.142	0.262
NSDEVDJ	n	TRG	T cells gamma delta	-0.201	0.111
NSDEVDJ	n	TRG	NK cells resting	0.162	0.202
NSDEVDJ	n	TRG	NK cells activated	-0.089	0.482
[truncated: 1,522 more rows]
