# Supplementary material for: T cell receptor and B cell receptor exhibit unique signatures in tumor and adjacent non-tumor tissues of hepatocellular carcinoma
Source: Front Immunol. 2023 May 29;14:1161417. doi: 10.3389/fimmu.2023.1161417 (PMC10258310; doi:10.3389/fimmu.2023.1161417)
Supplement: Supplementary Table 2 — Original information for CD markers expression. [file Table_2.xlsx]

## Sheet: Sheet1
patint ID	tissue tye	CD28	OX40	GITR	CD137	CD27	HVEM	CD40	CTLA4	PD1	B7-1	TIM3	BTLA	VISTA	LAG3	TIGIT	FOXP3	LAYN	CD39	CD103	CD161	TNF-alfa	IFN-gamma
HCC01	T	0.3	0.41	0.12	0.03	0.22	8.86	2.85	0.07	0.14	0.55	1.09	0.03	4.6	0.12	0.32	5.72	0.12	2.82	1.08	0.18	0.02	0
HCC02	T	0.38	0.43	0.12	0.23	0.25	14.1	4.42	0.16	0.24	0.27	1.12	0.13	2.46	0.39	0.37	0.09	0.25	1.39	1.33	0.16	0.11	0.04
HCC03	T	2.25	3	0.59	0.66	3.97	16.24	3.77	2.01	0.99	1.4	2.7	2.62	7.28	0.64	3.54	1.51	0.87	8.83	3.11	3.03	0.87	0.44
HCC04	T	0.26	0.08	0.06	0	0.07	5.82	1.98	0.03	0.04	0.04	0.63	0.04	2.06	0.21	0.13	0.18	0.27	1.74	0.52	0.13	0.07	0
HCC05	T	0.23	0	0.09	0.09	0.27	9.11	1.42	0.07	0.06	0.36	2.49	0.19	2.79	0.6	0.62	1.5	0.21	2.38	1.48	0.8	0.12	0
HCC06	T	0.88	0.41	0	0.06	0.07	24.46	4.35	0	0	0.37	1.33	0.05	8.39	0.15	0.14	0.07	0.25	1.33	0.95	0.13	0.05	0
HCC07	T	0.85	0.87	0.18	0.06	0.75	14.57	1.04	1.28	0.57	0.79	4.25	1.43	5.02	0.4	0.81	0.31	1.43	6.41	5.82	1.05	0.08	0
HCC08	T	1.7	0.99	0.25	0.07	0.68	14.48	5.74	0.07	0.08	0.48	4.91	0.38	7.81	0.39	0.58	1.1	0.72	9.33	1.82	1.52	0.12	0.15
HCC09	T	2.27	1.99	1.71	1.52	7.91	23.17	6.76	4.83	2.94	2.44	22.57	1.44	13.01	7.42	8.08	1.77	2.04	13.52	6.64	3.31	0.36	1.92
HCC10	T	0.3	0.83	0.14	0.04	0.36	10.52	4.66	0.24	0.05	0.26	1.36	0.25	4.21	0.78	0.45	5.79	1.12	3.84	2.82	0.42	0.13	0.07
HCC11	T	0.34	0.27	0.39	0.11	0.11	5.54	2.34	0.11	0.04	0.27	1.57	0.05	3.39	0.7	0.28	0.29	0.44	3.11	8.23	0.4	0.13	0
HCC12	T	0.37	1.86	0.4	0.48	1.73	14.25	1.84	1.01	0.87	1.33	3	0.92	4.56	2.47	1.44	0.83	0.38	2.92	4.98	0.43	0.28	0.32
HCC13	T	0.12	1.23	0.22	0.05	0.02	12.73	0.71	0.01	0.03	0.12	1.18	0.06	2.43	0.23	0.07	0.09	0.56	2.57	1.58	0.28	0	0.02
HCC14	T	0.45	0.67	0.07	0.04	0.3	7.3	0.66	0.19	0.13	0.09	1.06	0.22	3.07	0.21	0.27	0.18	0.35	1.51	2.71	1.69	0.05	0
HCC15	T	0.93	0.37	0.16	0.06	0.39	11.67	1.14	0.06	0.42	0.19	1.54	0.77	3.42	0.4	0.55	0.18	0.36	4.64	7.07	2.35	0.28	0
HCC16	T	0.63	1.11	0.19	0.2	0.53	11.06	0.28	0.65	1	0.42	0.89	0.07	1.6	0.2	0.43	0.25	0.27	1.03	7.97	0.44	0.05	0.08
HCC17	T	0.2	0.42	0.32	0.21	0.27	8.11	25.59	0.16	0.19	0.38	3.35	0.13	10.45	0.62	0.32	0.18	0.21	3.18	6.56	0.31	0.07	0.04
HCC18	T	2.56	1.01	0.16	0.07	0.41	11.36	2.09	0.13	0.19	0.42	5.53	0.12	5.23	0.36	0.57	3.72	0.54	9.26	1.22	0.74	0.17	0.02
HCC19	T	0.54	1.53	0.75	0.37	1.75	11.68	1.05	0.79	0.6	0.32	1.65	0.61	6.64	0.61	1.01	4	0.33	1.79	1.76	0.82	0.19	0.02
HCC20	T	0.93	1.72	0.31	0.63	0.88	8.37	3.17	1.09	0.51	1.23	4.68	1.02	5.06	0.56	0.9	0.66	0.63	7.04	5.09	1.8	0.18	0.08
HCC21	T	0.62	0.64	0.22	0.51	0.17	9.31	1.56	0.42	0.06	0.49	4.87	0.42	3.86	0.05	0.16	0.28	0.41	4.45	2.7	0.59	0.09	0
HCC22	T	1.37	1.35	0.23	38.02	0.13	10.33	2.96	0.29	0.04	0.63	1.21	0.14	8.56	0.18	0.42	0.25	0.73	2.76	3.15	0.6	0.1	0
HCC23	T	0.46	0.17	0	0.02	0.07	8.5	7.09	0.01	0.02	0.08	0.78	0.04	0.71	0.1	0.16	0.46	0.18	0.79	1.03	0.41	0	0
HCC24	T	0.07	0.35	0.02	0.01	0.02	11.73	1.58	0.03	0.13	0.07	0.49	0	0.84	0.09	0.07	0.03	0.12	0.74	3.19	0.05	0.03	0
HCC25	T	0.33	0.78	0.38	0.21	0.44	13.64	1.93	0.7	0.27	0.62	3.68	0.49	2.77	0.1	0.73	0.13	0.55	4.67	4.47	0.99	0.05	0.18
HCC26	T	0.25	0.16	0.06	0.01	0.08	6.84	0.54	0.02	0.02	0.08	0.62	0.13	0.41	0.17	0.02	0.07	0.04	0.86	1.69	0.22	0.05	0.04
HCC27	T	0.15	0.47	0.14	0.02	0.06	7.02	5.55	0.01	0.03	0.08	0.71	0	2.01	0.23	0.03	0.23	0.15	0.77	1.79	0.21	0.03	0
HCC28	T	0.93	1.15	0.57	0.09	1.18	16.67	1.27	0.72	0.25	0.16	2.2	0.57	9.76	0.42	0.54	0.58	0.46	6.27	2.81	2.26	0.36	0.09
HCC29	T	1.12	3.16	10.46	0.33	0.29	64.02	17.39	1.09	0.43	0.78	6.96	0	11.05	2.55	1.09	0.68	0.73	4.17	4.91	0.18	0.11	0
HCC30	T	0.62	0.57	0.1	0.8	1.91	12.32	0.75	0.52	0.59	0.44	2.08	0.68	2.22	1.06	0.9	0.48	0.43	1.51	0.83	0.28	0.02	0.1
HCC31	T	1.55	1.32	0.07	0.09	0.16	10.93	2.15	0.13	0.07	0.28	1.75	0.07	3.18	0.16	0.05	0.13	0.5	1.41	1.34	0.42	0.08	0.03
HCC32	T	0.69	0.54	0.15	0.32	0.99	9.67	5.06	0.4	0.13	0.31	1.32	0.15	1.29	0.37	0.48	0.11	0.41	1.39	1.81	0.49	0.02	0.1
HCC33	T	0.85	0.47	0.21	0.1	0.99	10.3	1.93	0.37	0.24	0.33	2.09	0.31	4.34	0.44	0.35	0.16	1.02	3.03	1.82	1.41	0.12	0.18
HCC34	T	0.31	0.97	0.58	0.57	1.21	15.66	3.67	1.06	0.52	0.47	4.38	0.22	4.56	0.99	1	0.99	0.25	2.77	1.51	0.41	0.23	0.13
HCC35	T	0.81	0.68	0.13	0.13	0.47	6.32	1.31	0.25	0.17	0.42	1.12	0.21	2.76	0.37	0.43	0.84	0.27	1.91	0.87	0.49	0.18	0.06
HCC36	T	0.19	0.53	0.04	0.03	0.02	8.65	2.16	0	0.01	0.04	0.69	0	1.74	0.26	0.07	7.31	0.25	0.54	0.94	0.02	0.01	0
HCC37	T	0.89	0.88	0.09	0.08	0.58	7.87	2.13	0.24	0.17	0.48	1.89	0.23	7.04	0.3	0.33	0.27	0.16	3.36	1.41	0.43	0.12	0.06
HCC38	T	0.57	1.79	1.22	0.48	1.17	15.23	2.67	1.46	1.73	1.55	7.8	0.42	12.65	0.63	1.38	1.25	0.75	6.53	2.39	0.76	0.17	0.11
HCC39	T	0.42	0.44	0.07	0.04	0.18	10.24	1.2	0.11	0.08	0.28	1.72	0.19	4.35	0.61	0.53	0.23	0.17	2.6	3.78	1.14	0.29	0.05
HCC40	T	1.41	4.99	2.33	0.54	1.99	75.28	9.17	2.22	0.84	4.71	12.16	0.42	25.15	2.02	2.29	2.8	7.99	13.89	3.24	1	0.45	0.53
HCC41	T	0.28	0.86	0.22	0.08	0.33	6.83	0.53	0.32	4.57	0.16	1.89	0.1	2.31	0.22	0.14	0.19	0.29	3.44	2.92	1.1	0.12	0.01
HCC42	T	1.04	0.41	0.15	0.26	0.85	9.03	2.72	0.5	0.36	1.01	3.91	0.34	4.79	1.35	0.72	0.38	0.36	2.69	1.3	2.37	0.22	0.19
HCC43	T	0.54	0.94	0.07	0.05	0.11	10.76	3.65	0.15	0.08	0.15	1.13	0.03	2.45	0.47	0.17	0.12	0.23	2.62	1.67	0.17	0.09	0.02
HCC44	T	1.93	2.11	1.06	0.95	2.76	9.92	2.26	3.56	1.35	1.06	4.86	1.96	6.27	3.08	2.5	1.33	0.7	3.45	2.11	2.03	0.16	0.15
HCC45	T	0.81	4.13	0.31	0.09	0.68	11.51	1.46	0.5	22.11	0.59	1.55	0.37	5.03	0.43	0.35	0.72	0.94	5.91	6.04	0.73	0.36	0.03
HCC46	T	2.01	1.82	0.34	0.55	0.35	34.19	7.52	0.68	0.26	1.26	4.69	0.15	13.56	0.35	0.71	0.67	0.27	3.7	2.05	0.18	0.09	0.02
HCC47	T	1.03	0.73	0.14	0.21	0.68	16.4	8.61	0.35	0.11	0.44	3.12	0.28	6.68	0.2	0.27	0.24	0.44	5.43	1.82	1.83	0.33	0.05
HCC48	T	0.63	0.67	0.19	0.07	0.14	17.63	3.36	0.46	0.08	0.18	8.51	0.07	4.4	0.24	0.35	0.49	0.12	2.61	1.11	0.46	0.13	0.01
HCC49	T	0.71	0.37	0	0	0	6.95	2.54	0	0	0.14	0.63	0	6.11	0.49	0.08	7.57	0.03	0.68	1.06	0.11	0.08	0
HCC50	T	2.95	1.75	0.97	0.45	3.83	20.02	5.01	1.9	1.36	1.57	6.24	1.95	12.91	1.2	2.34	0.92	0.78	7.88	3.1	3.63	0.84	0.55
HCC51	T	0.15	0.73	0.62	0.09	0.2	18.89	1.76	0.09	1.44	0.73	2.58	0.13	4.45	0.23	0.27	0.37	2.38	4.37	3.18	0.66	1.33	0.02
HCC52	T	1.36	1.49	0.47	0.26	0.9	18.36	5.4	0.88	0.25	0.47	3.66	0.21	7.45	0.36	0.49	0.54	0.25	4.44	1.4	1.15	0.35	0.05
HCC53	T	1.23	1.32	0.41	0.18	0.53	14.29	0.68	0.84	0.14	0.69	2.29	0.2	5.59	0.84	0.67	0.73	0.59	2	1.94	1.92	0.04	0
HCC54	T	0.47	1.53	0.12	0.12	0.55	6.26	1.71	0.44	0.34	0.43	1.61	0.23	4.35	0.31	0.31	0.3	0.56	1.98	2.3	0.65	0.01	0.05
HCC55	T	0.42	0.7	0.02	0.05	0.17	6.91	1.93	0.06	0.1	0.09	1.27	0.12	2.89	0.31	0.17	1.01	0.16	2.87	0.82	0.89	0.11	0.03
HCC56	T	0.81	1	0.21	0.49	0.91	15.08	2.35	2.38	1	0.99	2.61	0.41	13.83	0.77	1.61	0.38	0.58	4.63	1.9	1.07	0.1	0.15
HCC57	T	0.91	1.34	0.23	0.13	0.97	8.66	3.04	0.85	0.14	0.43	2.11	0.94	4.8	0.18	0.42	0.28	0.34	5.09	1.98	1.33	0.08	0.06
HCC58	T	1.29	1.93	1.13	0.19	1.29	10.58	1.08	0.95	0.25	0.47	5.39	0.98	6.63	0.37	0.99	0.69	0.43	4.96	8.1	1.83	0.2	0.15
HCC59	T	0.61	1.78	0.25	0.06	0.23	11.91	0.75	0.66	0.35	0.47	0.9	0.25	3.51	0.38	0.36	0.31	0.55	1.56	11.42	1.44	0	0.03
HCC60	T	2.15	2.48	0.55	0.4	2.17	12.4	4.68	0.83	1.26	0.28	2.08	0.29	8.27	1.26	1.15	0.6	1.18	1.82	1.51	0.61	0.39	0.43
HCC61	T	2.72	1.04	0.28	0.15	0.25	29.71	0.66	0.33	0.14	0.16	2.57	0.15	6	0.05	0.22	0.1	0.13	1.7	1.3	0.59	0.18	0.03
HCC62	T	0.42	0.8	0.37	0.23	0.13	10.18	1.73	0.23	0.07	0.42	2.37	0.05	7.02	0.17	0.34	0.15	0.39	3.49	1.98	0.44	0.06	0.02
HCC63	T	0.5	0.51	0.46	0.12	0.2	4.55	0.28	0.23	0.09	0.13	1.18	0.28	3.75	0.56	0.26	0.64	0.13	1.53	8.37	0.12	0.02	0
HCC64	T	0.44	0.4	0.6	0.04	0.24	9.81	1.94	0.05	0.13	0.18	0.99	0.11	2.4	0.6	0.28	0.04	0.14	2.63	0.91	1.3	0.05	0.02
HCC01	N	0.29	0.13	0	0.2	0.47	8.4	2.14	0.06	0.28	1.19	4.04	0.23	6.13	0.41	0.37	0.26	0.33	3.14	1.5	0.71	0.56	0.05
HCC02	N	0.44	0.2	0.1	0.16	1.01	9.94	1.75	0.42	0.57	0.7	2.52	0.31	4.87	1.21	0.79	0.43	0.17	1.46	1.66	0.97	0.23	0.03
HCC03	N	0.17	0.04	0.06	0.02	0.27	7.17	1.78	0.02	0.11	0.25	0.98	0.25	1.79	1.04	0.17	0.17	0.09	0.79	1.23	1.05	0.56	0.05
HCC04	N	0.16	0.06	0.1	0.08	0.18	6.33	2.43	0.24	0.14	0.54	2.97	0.18	3.72	0.85	0.28	0.1	0.11	1.19	0.93	1.62	0.08	0.09
HCC05	N	0.21	0.05	0	0.03	0.2	8.41	2.52	0.14	0.05	0.51	1.47	0.17	1.66	0.83	0.19	0.26	0.15	1.1	1.03	0.61	0.23	0.06
HCC06	N	0.26	0.09	0.04	0.15	0.1	9.03	1.01	0.07	0.12	0.55	1.42	0.08	2.05	0.44	0.2	2.21	0.12	1.06	1.8	0.72	0.12	0.02
HCC07	N	0.5	0.27	0.18	0.14	0.39	8.32	1.96	0.25	0.21	0.74	2.7	0.4	4.13	1.36	0.46	1.15	0.21	1.7	0.88	1.19	0.08	0.02
HCC08	N	0.66	0.37	0.3	0.35	1.54	10.59	2.73	0.38	0.5	0.95	2.36	0.87	3.24	0.79	0.96	0.35	0.18	2.17	1.42	1.94	0.22	0.21
HCC09	N	0.42	0.1	0.08	0.15	0.3	6.29	1.22	0.15	0.43	0.9	2.68	0.14	2.15	1.03	1.08	0.03	0.04	1.09	0.68	1.73	0.33	0.21
HCC10	N	0.41	0.02	0.09	0.16	0.39	8.8	1.28	0.08	0.11	0.26	1.87	0.19	2.21	0.9	0.21	1.59	0.13	0.96	1.43	1.44	0.18	0.02
HCC11	N	0.58	0.32	0.13	0.18	1.89	16.9	3.28	0.2	0.33	0.79	3.65	0.45	5.66	0.92	1.17	0.25	0.39	3.32	1.46	1.15	0.19	0.31
HCC12	N	0.46	0.45	0.16	0.1	1.51	8.95	1.72	0.32	1.07	0.43	2.09	1.29	5.07	1.1	0.81	0.1	0.34	2.33	2.1	1.37	0.13	0.14
HCC13	N	0.12	0.02	0.05	0.01	0.12	4.97	1.75	0.11	0.08	0.22	1.09	0.13	1.5	0.59	0.16	0.3	0.2	0.66	1.14	0.64	0.02	0.05
HCC14	N	0.11	0.07	0.04	0.02	0.29	7.65	1.59	0.07	0.11	0.26	1.61	0.1	2.57	1.01	0.13	0.16	0.07	1.22	0.64	0.65	0.07	0.05
HCC15	N	0.16	0.06	0	0.03	0.17	6.71	2.14	0.01	0.04	0.24	1.46	0.05	1.75	0.84	0.2	0.07	0.11	0.87	0.83	0.73	0.43	0.06
HCC16	N	0.41	0.33	0.22	0.33	0.55	8.68	2.24	0.37	0.67	1.11	4.64	0.3	4.19	0.96	0.87	0.39	0.25	1.41	0.79	1.29	0.06	0.04
HCC17	N	0.22	0.09	0.2	0.02	0.56	9.1	2.17	0.19	0.25	0.46	2.42	0.2	3.37	1.09	0.75	0.94	0.08	1.55	1.65	1.34	0.13	0.08
HCC18	N	0.1	0.12	0	0.02	0.2	6.41	1.53	0.03	0.08	0.19	1.38	0.02	2.21	0.47	0.25	0.68	0.13	0.87	1.36	0.61	0.07	0.01
HCC19	N	0.12	0.11	0.08	0.11	0.17	6.13	1.4	0.06	0.12	0.36	0.72	0.25	2.56	0.77	0.12	0.29	0.11	0.5	1.01	0.61	0.04	0.04
HCC20	N	0.21	0.11	0.11	0.1	0.31	11.16	2.25	0.13	0.08	0.29	1.73	0.19	3.74	0.6	0.21	0.53	0.11	1.44	1.41	0.66	0.26	0.07
HCC21	N	0.47	0.27	0.15	0.22	1.23	8.89	2.37	0.34	0.39	0.46	1.38	0.99	3.74	0.99	0.77	0.28	0.11	1.89	1.07	1.05	0.19	0.13
HCC22	N	0.34	0.24	0.23	0.12	0.23	9.76	2.36	0.09	0.18	0.92	2.74	0.39	3.39	1.02	0.41	0.07	0.25	1.6	0.79	1.34	0.21	0.1
HCC23	N	0.23	0.09	0.19	0.04	0.42	8.63	0.97	0.05	0.14	0.53	1.62	0.11	2.71	0.84	0.39	0.55	0.22	1.45	0.85	1.2	0.13	0.09
HCC24	N	0.7	0.45	0.33	0.15	1.27	13.76	2.78	0.24	0.15	0.53	3.52	0.26	7.94	0.93	0.57	0.11	0.58	2.43	1.8	1.19	0.33	0.05
HCC25	N	0.21	0.42	0.17	0.01	0.39	11.11	1.97	0.5	0.28	0.28	0.99	0.3	3.63	0.86	0.39	0.34	0.31	1.4	1.07	1	0.1	0.02
HCC26	N	0.26	0.12	0.11	0.03	0.3	11.02	2.72	0.07	0.07	0.28	1.52	0.09	2.42	1.32	0.21	0.27	0.07	1.09	1.9	1.63	0.24	0.02
HCC27	N	0.53	0.23	0.03	0.08	0.43	10.06	2.66	0.54	0.35	0.43	2.73	0.25	5.76	0.68	0.5	0.24	0.17	1.47	1.02	1	0.21	0.07
HCC28	N	0.16	0.08	0.04	0.07	0.43	6.13	1.18	0.29	0.05	0.12	1.56	0.12	2.24	0.82	0.23	0.41	0.15	1.06	1.7	0.67	0.13	0.07
HCC29	N	0.52	0.46	0.11	0.41	1.38	12.41	4.1	0.55	0.98	0.87	5.44	0.4	5.42	2.65	1.73	0.3	0.18	3.03	2.07	1.43	0.42	0.26
HCC30	N	0.34	0.13	0.05	0.18	0.49	16.65	1.71	0.07	0.31	1.38	2.51	0.15	3.01	0.69	0.37	0.66	0.25	1.88	0.88	0.55	0.17	0.1
HCC31	N	0.46	0.18	0.15	0.07	0.78	7.27	1.76	0.11	0.18	0.51	1.85	0.33	4.28	0.67	0.5	0.11	0.17	1.71	1.16	1.55	0.17	0.08
HCC32	N	0.92	0.33	0.43	0.95	1.38	9.4	2.1	0.73	0.52	1.58	2.57	0.59	5.94	0.51	1.24	0.28	0.84	4.51	1.62	1.61	0.13	0.16
HCC33	N	0.14	0.08	0.02	0.02	0.14	7.04	1.33	0.01	0.06	0.16	1.13	0.05	1.59	0.71	0.13	0.14	0.11	0.67	1.4	0.78	0.06	0.1
HCC34	N	0.23	0.06	0	0.05	0.29	6.64	1.91	0.02	0.14	0.19	1.74	0.11	1.92	0.88	0.35	0.4	0.21	0.89	1.12	1.55	0.12	0.11
HCC35	N	0.41	0.22	0.02	0.07	0.43	8.21	2.14	0.05	0.17	0.63	2.43	0.38	2.94	0.96	0.28	0.19	0.29	1.72	1.9	1.16	0.3	0.04
HCC36	N	0.2	0.16	0	0.08	0.16	7.56	2.54	0.02	0.11	0.5	1.4	0.1	2.09	0.55	0.54	0.19	0.11	0.89	1.44	0.91	0.29	0.05
HCC37	N	0.46	0.3	0.13	0.08	0.72	8.87	2.1	0.11	0.21	0.61	2.21	0.11	3.89	1.14	0.44	0.6	0.18	0.93	1.5	0.9	0.13	0.06
HCC38	N	0.24	0.28	0.13	0.09	0.67	7.17	1.76	0.49	0.26	0.41	2.29	0.39	4.18	0.8	0.2	0.15	0.12	1.53	1.16	1.05	0.15	0.04
HCC39	N	0.47	0.73	0.26	0.11	0.43	26.2	5.55	0.07	0.29	0.48	3.09	0.38	7.05	2.61	0.53	1.1	0.51	1.89	3.03	1.92	1.13	0.29
HCC40	N	0.15	0.2	0	0.03	0.32	9.61	1.96	0.04	0.24	0.44	1.58	0.16	2.18	0.77	0.15	1.48	0.25	1.6	1.98	1.15	0.2	0.05
HCC41	N	0.31	0.35	0.09	0.13	1.16	8.44	2.47	0.14	0.23	1.06	3.98	0.31	3.88	1.09	0.86	0.18	0.15	1.88	1.7	1.75	0.49	0.12
HCC42	N	0.61	0.18	0.04	0.12	0.6	7.35	2.36	0.23	0.24	0.53	2.25	0.19	2.8	1.32	0.62	0.34	0.15	1.68	0.97	2.14	0.14	0.14
HCC43	N	0.41	0.27	0.1	0.29	1.66	9.03	2.32	0.5	0.91	0.63	2.73	0.83	5.19	1.64	0.57	0.37	0.16	1.86	1.92	1.69	0.23	0.24
HCC44	N	1.51	0.64	0.26	0.42	2.35	9.64	2.27	2.47	1.3	1.15	4.96	1.73	9.69	2.61	1.84	0.28	0.51	3.72	1.65	1.91	0.34	0.05
HCC45	N	0.71	0.24	0.07	0.19	1.09	12.81	4.46	0.2	0.35	0.67	4.28	0.4	5.94	0.86	0.62	2.13	0.23	2.21	2.26	1.77	0.14	0.03
HCC46	N	0.23	0.16	0.08	0.01	0.41	10.64	2.7	0.06	0.15	0.44	3.45	0.15	7.3	0.95	0.44	0.47	0.15	2.1	1.01	2.64	0.07	0.04
HCC47	N	0.92	1.03	0.08	0.1	1.38	25.9	5.86	0.12	0.23	1.45	5.7	0.76	12.58	3.3	0.89	0.19	0.39	4	3.02	5.91	1.35	0.23
HCC48	N	0.44	0.17	0.02	0.05	0.66	8.15	2.42	0.22	0.13	0.41	2.89	0.17	5.68	1.25	0.55	0.29	0.17	1.73	1.41	1.43	0.19	0.13
HCC49	N	0.1	0.19	0.04	0.01	0.13	7.56	1.62	0.04	0.06	0.19	1.84	0.01	3.07	0.62	0.37	0.54	0.08	0.7	1.37	0.59	0.12	0
HCC50	N	0.45	0.21	0.24	0.04	0.46	15.6	2.69	0.15	0.28	0.64	4.39	0.3	6.4	1.57	0.65	1.18	0.36	1.25	1.73	1.82	0.36	0.05
HCC51	N	0.41	0.06	0.07	0.04	0.25	9.96	3.1	0.03	0.04	0.18	2.06	0.1	2.91	0.85	0.51	0.45	0.06	1.16	1.77	2.44	0.33	0.02
HCC52	N	0.49	0.35	0.13	0.39	1.11	9.05	2.47	0.51	0.42	0.39	2.95	0.29	5.58	1.52	0.62	1.03	0.12	1.43	1.83	1.5	0.18	0.19
HCC53	N	0.54	0.24	0.16	0.05	0.39	5.98	1.33	0.27	0.2	1.18	2.69	0.2	4.33	1.59	0.4	0.23	0.17	0.96	0.87	1.29	0.16	0.19
HCC54	N	0.48	0.52	0.21	0.21	1.32	13.43	2.62	0.64	0.74	0.82	4.06	1.43	8.66	1.97	0.99	0.26	0.37	3.58	2.42	3.06	0.06	0.34
HCC55	N	0.47	0.5	0.26	0.24	1.58	10.6	2.11	0.33	0.38	0.46	3.27	0.39	5.97	1.88	0.88	0.42	0.24	2.53	1.04	2.75	0.4	0.28
HCC56	N	0.19	0.33	0.33	0.04	0.21	17.33	1.96	0.72	0.47	0.85	2.83	0.46	7.38	1.44	0.24	0.34	0.17	0.95	1.55	0.38	0.11	0.02
HCC57	N	0.13	0.14	0.07	0.03	0.19	7.48	1.94	0.07	0.11	0.26	1.43	0.04	3.23	0.62	0.24	0.42	0.17	1.14	1.05	0.85	0.02	0.07
HCC58	N	0.24	0.18	0.09	0.09	0.3	10.26	2.67	0.08	0.21	0.43	2.2	0.12	3.59	1.21	0.37	0.31	0.22	1.59	1.07	1.26	0.35	0.06
HCC59	N	0.46	0.12	0.24	0.12	0.58	11.06	3.48	0.47	0.32	0.75	2.18	0.06	5.06	1.16	0.26	0.74	0.15	1.15	2.18	0.81	0.12	0.1
HCC60	N	0.52	0.61	0.13	0.13	0.65	15.05	2.48	0.38	0.3	0.21	4.68	0.14	5.34	1.57	0.36	0.32	0.18	1.51	2.25	1.09	0.43	0.06
HCC61	N	0.63	0.49	0.11	0.39	1.07	12.6	3.15	0.4	0.36	0.47	3.85	0.61	5.6	1.67	0.65	0.49	0.23	2.82	1.77	1.86	0.76	0.53
HCC62	N	0.4	0.13	0.07	0.06	0.7	10.23	3.05	0.38	0.33	0.74	3.1	0.58	6.48	0.71	0.28	0.54	0.3	1.64	0.85	1.94	0.16	0.31
HCC63	N	0.44	0.26	0.14	0.07	0.6	10.56	2.71	0.24	0.31	0.62	3.02	0.29	7.38	1.7	0.39	0.18	0.12	1.34	0.99	1.72	0.28	0.1
HCC64	N	0.52	0.02	0.06	0.1	0.49	8.18	2.04	0.61	0.3	0.61	2.51	0.43	3.9	0.84	0.26	0.4	0.07	1.45	1.26	2.11	0.07	0.32
